# Supplementary material for: Pharmacists’ communication skills with deaf and hard of hearing patients: A needs assessment
Source: PLoS One. 2023 Jun 29;18(6):e0286537. doi: 10.1371/journal.pone.0286537 (PMC10310020; doi:10.1371/journal.pone.0286537)
Supplement: S1 Data — (XLSX) [file pone.0286537.s001.xlsx]

## Sheet: Form responses 1
By giving consent to take part in this study you are telling us that you: -Understand what you have read. -Agree to take part in the research study. -Agree to the use of your personal information as describe.	1. What is your gender?	2. What is your nationality	3. Where are you currently work?	4. For how many years have you been work as pharmacist (experience)?	5. Do you have hearing difficulty?	6. If you answer 5 yes, do you use hearing aids?	7. Do you have any family member who has hearing difficulty or been diagnosed as deaf or hearing impaired person ?	8. If you answer 7 yes, how do you communicate with him/her?	9. How many deaf or hard of hearing patients have you seen last month?	10. What are the resources accessible for you to communication with deaf patients? (You can choose more than one).	11. Generally, what methods do you use to communicate with deaf and hard of hearing patients? (You can choose more than one).	12. What barriers did you faced when you communicate with deaf or hard of hearing patients? (You can choose more than one)	1. Do you think that deaf or hard of hearing people use their medications provided by pharmacists correctly ?	2. Do you think that deaf or hard of hearing people facing difficulties in understanding their medications instructions provided by pharmacists?	3. Do you think that communicating with patients having deafness or hard of hearing about their medications is a responsibility of pharmacist?	4. What do you need to improve your communication with deaf and hard of hearing patients?	5. Did you receive any form of education about communication skills with people having deafness or hard of hearing previously?	6. If yes, where did you receive it?	7. Who conducted that education?	8. What was the content of that course or program? (You can choose more than one)	9. What was the duration of education training?	10. Do you feel you are adequately prepared to communicate and educate patients with deafness or hard of hearing about their medications?	11. If pharmacists in your institute be offered an opportunity to undertake education in communication and counseling skills with people having deafness or hard of hearing, would you be willing to participate?	12. Do you think attending education should be mandatory for all pharmacists or not?	13. For how long do you think this training should be?	14. Do you believe that pharmacy students’ need to be educated and prepared for communication with patients having deafness or hard of hearing?	15. Did you hear about “We Are With You” an initiative by Ministry of health, that provide Sign Language training programs for healthcare providers?	16. If you answer 15 yes, did you participate in this program?
Agree	Female	Saudi	Community pharmacy	1-5 years	No. Please go to question 7		No. Please go to question 9		1-3	Written materials.	Writing information out on the paper for the patient.	Unavailability of an interpreter.	Yes.	No.	Providing written materials will be enough.	Nothing providing written materials will be enough.	No. If No, please go directly to the question 10					No.	Yes.	No.	Several days to a week activity.	No.	No.
Agree	Male	Saudi	Hospital (outpatient/ER)	Less than 1 year	Yes	Yes	Yes, Deaf	Written notes.	None.	Interpreters.	Use Sign Language., Use a qualified interpreter.	Unavailability of an interpreter.	Yes.	Yes.	Pharmacist should be able and skilled to communicate with these patients.	Nothing providing written materials will be enough.	Yes.	Extra-curricular activity in university.	Pharmacists.	How to effectively engage those patients in communication using body gesture.	1- 2 days	Yes.	Yes.	Yes	One day activity.	Yes.	Yes.	No.
Agree	Female	Saudi	Community pharmacy	Less than 1 year	No. Please go to question 7		No. Please go to question 9		1-3	None	Writing information out on the paper for the patient., Use a family members to interpret.	Unavailability of an interpreter., Patient relies on Sign Language	No.	Yes.	An interpreter should be available to help in communication with these patients.	A Training program for using Sign Language.	No. If No, please go directly to the question 10					No.	Yes.	Yes	Several days to a week activity.	Yes.	No.
Agree	Female	Saudi	Hospital (outpatient/ER)	More than 10 years	No. Please go to question 7		No. Please go to question 9		None.	Written materials., Interpreters.	Use Sign Language., Writing information out on the paper for the patient., Use a family members to interpret.	Unavailability of an interpreter.	Yes.	Yes.	An interpreter should be available to help in communication with these patients.	A Training program for using Sign Language.	No. If No, please go directly to the question 10					Yes.	Yes.	Yes	Several days to a week activity.	Yes.	No.
Agree	Female	Non-saudi	Hospital (outpatient/ER)	More than 10 years	No. Please go to question 7		Yes, hard of hearing	Lips reading.	1-3	Interpreters.	Use Sign Language., Speaking so the patient can read your lips.	Unavailability of an interpreter.	No.	Yes.	Pharmacist should be able and skilled to communicate with these patients.	A Training program for using Sign Language.	No. If No, please go directly to the question 10					No.	Yes.	Yes	Several days to a week activity.	Yes.	Yes.	No.
Agree	Female	Saudi	Community pharmacy	1-5 years	No. Please go to question 7		No. Please go to question 9		None.	Written materials.	Writing information out on the paper for the patient.	Unavailability of an interpreter., Lack of pharmacist knowledge regarding sign language	No.	Yes.	Pharmacist should be able and skilled to communicate with these patients.	A Training program for using Sign Language.	No. If No, please go directly to the question 10					Yes.	Yes.	Yes	Several days to a week activity.	Yes.	No.
Agree	Female	Saudi	Hospital (outpatient/ER)	1-5 years	No. Please go to question 7		No. Please go to question 9		None.	Written materials.	Writing information out on the paper for the patient.	Unavailability of an interpreter.	Yes.	Yes.	An interpreter should be available to help in communication with these patients.	A Training program for using Sign Language.	No. If No, please go directly to the question 10					No.	Yes.	No.	More than week.	No.	No.
Agree	Female	Non-saudi	Hospital (outpatient/ER)	More than 10 years	No. Please go to question 7		No. Please go to question 9		1-3	Written materials.	Use Sign Language., Speaking so the patient can read your lips., Writing information out on the paper for the patient.	Unavailability of an interpreter., Patient lack of willingness to communicate, trying to finish counselling without understanding	Yes.	Yes.	Pharmacist should be able and skilled to communicate with these patients.	A Training program for using Sign Language.	No. If No, please go directly to the question 10					No.	Yes.	No.	One day activity.	Yes.	No.
Agree	Female	Non-saudi	Community pharmacy	Less than 1 year	No. Please go to question 7		No. Please go to question 9		None.	Written materials.	Use Sign Language.	Unavailability of an interpreter., Low reading level of deaf patient	No.	No.	Pharmacist should be able and skilled to communicate with these patients.	A Training program for using Sign Language.	No. If No, please go directly to the question 10					No.	Yes.	Yes	Several days to a week activity.	Yes.	No.
Agree	Male	Saudi	Hospital (outpatient/ER)	1-5 years	No. Please go to question 7		No. Please go to question 9		None.	Written materials.	Use Sign Language., Writing information out on the paper for the patient., Use a family members to interpret.	Low reading level of deaf patient, Patient relies on Sign Language	Yes.	No.	An interpreter should be available to help in communication with these patients.	Nothing providing written materials will be enough.	No. If No, please go directly to the question 10					No.	Yes.	No.	Several days to a week activity.	No.	No.
Agree	Male	Saudi	Community pharmacy	1-5 years	No. Please go to question 7		No. Please go to question 9		1-3	Written materials.	Speaking so the patient can read your lips.	Low reading level of deaf patient, Patient relies on Sign Language, Patient lack of willingness to communicate, trying to finish counselling without understanding	No.	Yes.	Pharmacist should be able and skilled to communicate with these patients.	A Training program for using Sign Language.	No. If No, please go directly to the question 10	Hospital.	Pharmacists.	How to use writing notes.	1- 2 days	No.	Yes.	No.	Several days to a week activity.	No.	Yes.	No.
Agree	Female	Saudi	Community pharmacy	1-5 years	No. Please go to question 7		No. Please go to question 9		1-3	Written materials.	Writing information out on the paper for the patient., Use a family members to interpret.	Low reading level of deaf patient	Yes.	No.	Providing written materials will be enough.	Nothing providing written materials will be enough.	Yes.	Extra-curricular activity in university.	Pharmacists.	Only how to use Sign language., How to use visual aids.	Half day.	No.	No.	No.	One day activity.	No.	No.
Agree	Male	Saudi	Community pharmacy	1-5 years	No. Please go to question 7		No. Please go to question 9		1-3	Written materials.	Speaking so the patient can read your lips.	Low reading level of deaf patient, Patient relies on Sign Language, Patient lack of willingness to communicate, trying to finish counselling without understanding	No.	Yes.	Pharmacist should be able and skilled to communicate with these patients.	A Training program for using Sign Language.	No. If No, please go directly to the question 10	Hospital.	Pharmacists.	How to use writing notes.	1- 2 days	No.	Yes.	No.	Several days to a week activity.	No.	Yes.	No.
Agree	Male	Saudi	Hospital (outpatient/ER)	6-10 years	No. Please go to question 7		No. Please go to question 9		None.	Written materials.	Writing information out on the paper for the patient.	Unavailability of an interpreter.	Yes.	No.	Pharmacist should be able and skilled to communicate with these patients.	Nothing providing written materials will be enough.	No. If No, please go directly to the question 10					Yes.	Yes.	No.	One day activity.	Yes.	No.
Agree	Female	Saudi	Community pharmacy	1-5 years	No. Please go to question 7		No. Please go to question 9		1-3	Written materials.	Writing information out on the paper for the patient., Use a family members to interpret.	Low reading level of deaf patient	Yes.	No.	Providing written materials will be enough.	Nothing providing written materials will be enough.	Yes.	Extra-curricular activity in university.	Pharmacists.	Only how to use Sign language., How to use visual aids.	Half day.	No.	No.	No.	One day activity.	No.	No.
Agree	Male	Saudi	Hospital (outpatient/ER)	6-10 years	No. Please go to question 7		No. Please go to question 9		None.	Written materials.	Writing information out on the paper for the patient.	Unavailability of an interpreter.	Yes.	No.	Pharmacist should be able and skilled to communicate with these patients.	Nothing providing written materials will be enough.	No. If No, please go directly to the question 10					Yes.	Yes.	No.	One day activity.	Yes.	No.
Agree	Female	Saudi	Hospital (outpatient/ER)	1-5 years	No. Please go to question 7		No. Please go to question 9		None.	Written materials.	Writing information out on the paper for the patient.	Unavailability of an interpreter.	Yes.	No.	Providing written materials will be enough.	A Training program for using Sign Language.	No. If No, please go directly to the question 10					Yes.	Yes.	No.	Several days to a week activity.	Yes.	No.
Agree	Male	Saudi	Hospital (outpatient/ER)	1-5 years	No. Please go to question 7		No. Please go to question 9		1-3	Written materials., Internet access.	Writing information out on the paper for the patient., Use a family members to interpret., Use of telecommunication devices for the deaf.	Low reading level of deaf patient, Patient lack of willingness to communicate, trying to finish counselling without understanding	Yes.	Yes.	Pharmacist should be able and skilled to communicate with these patients.	A Training program for using Sign Language.	Yes.	University, curricular course.	Special need specialists.	How to effectively engage those patients in communication using body gesture., How to use writing notes.	Half day.	Yes.	Yes.	No.	Several days to a week activity.	Yes.	Yes.	Yes.
Agree	Female	Saudi	Hospital (outpatient/ER)	1-5 years	No. Please go to question 7		No. Please go to question 9		1-3	Written materials.	Use Sign Language., Writing information out on the paper for the patient., Use a family members to interpret.	Unavailability of an interpreter.	Yes.	No.	An interpreter should be available to help in communication with these patients.	A Training program for using Sign Language.	No. If No, please go directly to the question 10					No.	Yes.	Yes	Several days to a week activity.	Yes.	No.
Agree	Female	Saudi	Hospital (outpatient/ER)	1-5 years	No. Please go to question 7		No. Please go to question 9		1-3	Written materials.	Use Sign Language., Writing information out on the paper for the patient., Use a family members to interpret.	Unavailability of an interpreter.	Yes.	No.	An interpreter should be available to help in communication with these patients.	A Training program for using Sign Language.	No. If No, please go directly to the question 10					No.	Yes.	Yes	Several days to a week activity.	Yes.	No.
Agree	Male	Saudi	Hospital (outpatient/ER)	1-5 years	Yes	Yes	Yes, Deaf	Written notes.	None.	Written materials.	Use Sign Language.	Low reading level of deaf patient	Yes.	No.	No legal obligation is present for pharmacist.	Nothing providing written materials will be enough.	Yes.	Hospital.	Pharmacists.	Only how to use Sign language.	One week.	Yes.	Yes.	Yes	One day activity.	Yes.	Yes.	No.
Agree	Male	Saudi	Hospital (outpatient/ER)	1-5 years	No. Please go to question 7		No. Please go to question 9		None.	Written materials.	Use Sign Language.	Unavailability of an interpreter., Patient lack of willingness to communicate, trying to finish counselling without understanding	Yes.	Yes.	Providing written materials will be enough.	Nothing providing written materials will be enough.	No. If No, please go directly to the question 10					No.	No.	No.	Several days to a week activity.	No.	No.
Agree	Female	Saudi	Hospital (outpatient/ER)	Less than 1 year	No. Please go to question 7		No. Please go to question 9		None.	Written materials.	Use Sign Language., Use a family members to interpret.	Unavailability of an interpreter., Low reading level of deaf patient, Patient relies on Sign Language	Yes.	Yes.	Pharmacist should be able and skilled to communicate with these patients.	A Training program for using Sign Language.	Yes.	Online.	Special need specialists.	Only how to use Sign language.	One week.	Yes.	Yes.	Yes	More than week.	Yes.	No.
Agree	Female	Saudi	Hospital (outpatient/ER)	Less than 1 year	No. Please go to question 7		No. Please go to question 9		None.	Written materials.	Writing information out on the paper for the patient., Use a family members to interpret., Use visual aids.	Unavailability of an interpreter., Patient lack of willingness to communicate, trying to finish counselling without understanding	No.	Yes.	Pharmacist should be able and skilled to communicate with these patients.	A Training program for using Sign Language.	No. If No, please go directly to the question 10					No.	Yes.	Yes	Several days to a week activity.	Yes.	No.
Agree	Female	Saudi	Community pharmacy	More than 10 years	No. Please go to question 7		Yes, Deaf	Sing language.	More than 3	Internet access.	Use a family members to interpret.	Unavailability of an interpreter.	Yes.	Yes.	No legal obligation is present for pharmacist.	A Training program for using Sign Language.	Yes.	Hospital.	Physicians.	Only how to use Sign language.	Half day.	Yes.	Yes.	Yes	Several days to a week activity.	Yes.	Yes.	Yes.
Agree	Female	Saudi	Community pharmacy	More than 10 years	No. Please go to question 7		Yes, Deaf	Sing language.	More than 3	Internet access.	Use a family members to interpret.	Unavailability of an interpreter.	Yes.	Yes.	No legal obligation is present for pharmacist.	A Training program for using Sign Language.	Yes.	Hospital.	Physicians.	Only how to use Sign language.	Half day.	Yes.	Yes.	Yes	Several days to a week activity.	Yes.	Yes.	Yes.
Agree	Female	Saudi	Hospital (outpatient/ER)	Less than 1 year	Yes	No	Yes, hard of hearing	Lips reading.	More than 3	Interpreters.	Speaking so the patient can read your lips.	Low reading level of deaf patient	Yes.	Yes.	No legal obligation is present for pharmacist.	A Training program for using Sign Language.	No. If No, please go directly to the question 10					Yes.	Yes.	Yes	One day activity.	Yes.	No.
Agree	Female	Saudi	Hospital (outpatient/ER)	Less than 1 year	No. Please go to question 7		Yes, hard of hearing	Lips reading.	More than 3	Written materials.	Use visual aids.	Low reading level of deaf patient	Yes.	Yes.	No legal obligation is present for pharmacist.	A Training program for using Sign Language.	No. If No, please go directly to the question 10					Yes.	Yes.	Yes	One day activity.	Yes.	No.
Agree	Male	Saudi	Hospital (outpatient/ER)	1-5 years	No. Please go to question 7		Yes, Deaf	Lips reading.	1-3	Written materials.	Speaking so the patient can read your lips.	Low reading level of deaf patient	Yes.	Yes.	Pharmacist should be able and skilled to communicate with these patients.	A Training program for using Sign Language.	No. If No, please go directly to the question 10		Special need specialists.	Only how to use Sign language., How to effectively engage those patients in communication using body gesture.	1- 2 days	Yes.	Yes.	Yes	One day activity.	Yes.	Yes.	No.
Agree	Male	Saudi	Hospital (outpatient/ER)	1-5 years	No. Please go to question 7		No. Please go to question 9		None.	Written materials., Telecommunication devices	Speaking so the patient can read your lips., Writing information out on the paper for the patient., Use of telecommunication devices for the deaf., Use visual aids.	Patient lack of willingness to communicate, trying to finish counselling without understanding	Yes.	No.	Pharmacist should be able and skilled to communicate with these patients.	A Training program for using Sign Language.	No. If No, please go directly to the question 10					No.	Yes.	Yes	Several days to a week activity.	No.	Yes.	Yes.
Agree	Female	Saudi	Hospital (outpatient/ER)	1-5 years	No. Please go to question 7		Yes, Deaf	Lips reading.	None.	Written materials.	Speaking so the patient can read your lips., Writing information out on the paper for the patient., Use a family members to interpret.	Patient lack of willingness to communicate, trying to finish counselling without understanding	Yes.	Yes.	Pharmacist should be able and skilled to communicate with these patients.	A Training program for using Sign Language.	No. If No, please go directly to the question 10	Social meeting.	Health educators.	How to effectively engage those patients in communication using body gesture.	One week.	Yes.	No.	No.	Several days to a week activity.	Yes.	No.
Agree	Female	Saudi	Hospital (outpatient/ER)	1-5 years	No. Please go to question 7		No. Please go to question 9		None.	Written materials., Telecommunication devices	Writing information out on the paper for the patient., Use a family members to interpret., Use of telecommunication devices for the deaf.	Unavailability of an interpreter., Patient lack of willingness to communicate, trying to finish counselling without understanding	No.	No.	Pharmacist should be able and skilled to communicate with these patients.	Nothing providing written materials will be enough.	No. If No, please go directly to the question 10					Yes.	Yes.	Yes	Several days to a week activity.	Yes.	No.
Agree	Female	Saudi	Hospital (outpatient/ER)	1-5 years	No. Please go to question 7		No. Please go to question 9		1-3	Written materials.	Writing information out on the paper for the patient.	Patient lack of willingness to communicate, trying to finish counselling without understanding	Yes.	No.	Pharmacist should be able and skilled to communicate with these patients.	A Training program for using Sign Language.	No. If No, please go directly to the question 10					Yes.	Yes.	Yes	More than week.	Yes.	No.
Agree	Male	Saudi	Community pharmacy	1-5 years	Yes	Yes	Yes, hard of hearing	Sing language.	1-3	Telecommunication devices	Use a family members to interpret.	Patient lack of willingness to communicate, trying to finish counselling without understanding	Yes.	Yes.	No legal obligation is present for pharmacist.	Nothing as it is not my responsibility	Yes.	University, curricular course.	Physicians.	Only how to use Sign language.	Half day.	Yes.	Yes.	No.	One day activity.	No.	No.
Agree	Female	Saudi	Hospital (outpatient/ER)	Less than 1 year	No. Please go to question 7		No. Please go to question 9		None.	Written materials.	Writing information out on the paper for the patient.	Unavailability of an interpreter.	Yes.	Yes.	An interpreter should be available to help in communication with these patients.	Nothing providing written materials will be enough.	Yes.	Extra-curricular activity in university.	Special need specialists.	Only how to use Sign language.	1- 2 days	No.	Yes.	No.	More than week.	Yes.	No.
Agree	Male	Saudi	Community pharmacy	1-5 years	Yes	Yes	Yes, Deaf	Lips reading.	1-3	Internet access.	Use Sign Language.	Unavailability of an interpreter., Patient lack of willingness to communicate, trying to finish counselling without understanding	No.	Yes.	An interpreter should be available to help in communication with these patients.	Nothing providing written materials will be enough.	No. If No, please go directly to the question 10	Social meeting.	Health educators.	How to use writing notes.	Half day.	No.	Yes.	Yes	Several days to a week activity.	No.	Yes.	No.
Agree	Female	Saudi	Hospital (outpatient/ER)	Less than 1 year	No. Please go to question 7		No. Please go to question 9		None.	Written materials., Telecommunication devices	Writing information out on the paper for the patient.	Patient relies on Sign Language	Yes.	Yes.	Pharmacist should be able and skilled to communicate with these patients.	A Training program for using Sign Language.	No. If No, please go directly to the question 10					Yes.	Yes.	Yes	Several days to a week activity.	Yes.	No.
Agree	Female	Saudi	Community pharmacy	Less than 1 year	No. Please go to question 7		No. Please go to question 9		1-3	Interpreters.	Use Sign Language.	Patient relies on Sign Language	Yes.	Yes.	No legal obligation is present for pharmacist.	Nothing providing written materials will be enough.	Yes.	University, curricular course.	Pharmacists.	How to use writing notes.	Half day.	Yes.	No.	No.	Several days to a week activity.	No.	No.
Agree	Male	Saudi	Community pharmacy	Less than 1 year	No. Please go to question 7		No. Please go to question 9		1-3	Telecommunication devices	Use Sign Language.	Patient relies on Sign Language, Patient lack of willingness to communicate, trying to finish counselling without understanding	Yes.	No.	No legal obligation is present for pharmacist.	Nothing providing written materials will be enough.	Yes.	University, curricular course.	I don’t know	Only how to use Sign language.	Half day.	Yes.	Yes.	Yes	One day activity.	Yes.	Yes.	Yes.
Agree	Female	Saudi	Community pharmacy	Less than 1 year	No. Please go to question 7		No. Please go to question 9		1-3	Written materials., Telecommunication devices	Speaking so the patient can read your lips., Writing information out on the paper for the patient., Use a family members to interpret., Use of telecommunication devices for the deaf., Use visual aids.	Unavailability of an interpreter., Patient relies on Sign Language	Yes.	No.	Pharmacist should be able and skilled to communicate with these patients.	A Training program for using Sign Language.	No. If No, please go directly to the question 10					No.	No.	Yes	Several days to a week activity.	Yes.	Yes.	Yes.
Agree	Male	Saudi	Hospital (outpatient/ER)	1-5 years	No. Please go to question 7		Yes, hard of hearing		More than 3	Written materials., Interpreters., Internet access., Telecommunication devices	Use a qualified interpreter., Writing information out on the paper for the patient., Use a family members to interpret., Use of telecommunication devices for the deaf., Use visual aids.	Patient lack of willingness to communicate, trying to finish counselling without understanding	Yes.	No.	An interpreter should be available to help in communication with these patients.	Nothing as it is not my responsibility	No. If No, please go directly to the question 10		Physicians.			No.	No.	No.	More than week.	No.	No.
Agree	Male	Saudi	Hospital (outpatient/ER)	Less than 1 year	Yes	Yes	Yes, Deaf	Written notes.	None.	Internet access.	Use Sign Language.	Low reading level of deaf patient	Yes.	Yes.	Pharmacist should be able and skilled to communicate with these patients.	A Training program for using Sign Language.	Yes.	Hospital.	Pharmacists.		1- 2 days	Yes.	No.	Yes	Several days to a week activity.	Yes.	Yes.	Yes.
Agree	Female	Saudi	Hospital (outpatient/ER)	Less than 1 year	No. Please go to question 7		No. Please go to question 9		None.	Written materials., Internet access.	Use Sign Language., Writing information out on the paper for the patient.	Unavailability of an interpreter., Low reading level of deaf patient	No.	No.	No legal obligation is present for pharmacist.	A Training program for using Sign Language.	No. If No, please go directly to the question 10					Yes.	Yes.	Yes	More than week.	Yes.	Yes.	No.
Agree	Female	Saudi	Community pharmacy	Less than 1 year	No. Please go to question 7		No. Please go to question 9		1-3	Written materials.	Use Sign Language., Speaking so the patient can read your lips.	Low reading level of deaf patient	Yes.	Yes.	Pharmacist should be able and skilled to communicate with these patients.	A Training program for using Sign Language.	No. If No, please go directly to the question 10					Yes.	Yes.	No.	Several days to a week activity.	Yes.	No.
Agree	Female	Saudi	Community pharmacy	Less than 1 year	No. Please go to question 7		No. Please go to question 9		None.	Written materials.	Speaking so the patient can read your lips., Writing information out on the paper for the patient., Use a family members to interpret.	Unavailability of an interpreter.	Yes.	Yes.	Pharmacist should be able and skilled to communicate with these patients.	A Training program for using Sign Language.	No. If No, please go directly to the question 10					No.	Yes.	No.	More than week.	Yes.	No.
Agree	Female	Saudi	Community pharmacy	More than 10 years	No. Please go to question 7		No. Please go to question 9		More than 3	Written materials.	Writing information out on the paper for the patient.	Unavailability of an interpreter.	Yes.	No.	Providing written materials will be enough.	A Training program for using Sign Language.	No. If No, please go directly to the question 10					No.	Yes.	Yes	More than week.	Yes.	No.
Agree	Female	Saudi	Community pharmacy	More than 10 years	No. Please go to question 7		No. Please go to question 9		More than 3	Written materials.	Writing information out on the paper for the patient.	Unavailability of an interpreter.	Yes.	No.	Providing written materials will be enough.	A Training program for using Sign Language.	No. If No, please go directly to the question 10					No.	Yes.	Yes	More than week.	Yes.	No.
Agree	Female	Saudi	Hospital (outpatient/ER)	1-5 years	No. Please go to question 7		No. Please go to question 9		None.	Written materials., Internet access.	Use Sign Language., Speaking so the patient can read your lips., Writing information out on the paper for the patient., Use visual aids.	Unavailability of an interpreter., Low reading level of deaf patient, Patient lack of willingness to communicate, trying to finish counselling without understanding	Yes.	Yes.	Pharmacist should be able and skilled to communicate with these patients.	A Training program for using Sign Language.	No. If No, please go directly to the question 10					Yes.	Yes.	Yes	Several days to a week activity.	Yes.	Yes.	Yes.
Agree	Male	Saudi	Hospital (outpatient/ER)	1-5 years	No. Please go to question 7		No. Please go to question 9		None.	Written materials., Interpreters., Internet access., Telecommunication devices	Use Sign Language., Use a qualified interpreter., Writing information out on the paper for the patient., Use a family members to interpret., Use of telecommunication devices for the deaf., Use visual aids.	Unavailability of an interpreter., Low reading level of deaf patient, Patient relies on Sign Language, Patient lack of willingness to communicate, trying to finish counselling without understanding	Yes.	Yes.	An interpreter should be available to help in communication with these patients.	Nothing providing written materials will be enough.	No. If No, please go directly to the question 10					No.	No.	No.	Several days to a week activity.	Yes.	No.
Agree	Male	Saudi	Hospital (outpatient/ER)	1-5 years	No. Please go to question 7		No. Please go to question 9		1-3	Interpreters.	Use a family members to interpret.	Low reading level of deaf patient, Patient lack of willingness to communicate, trying to finish counselling without understanding	No.	Yes.	An interpreter should be available to help in communication with these patients.	A Training program for using Sign Language.	No. If No, please go directly to the question 10					No.	Yes.	Yes	More than week.	Yes.	No.
Agree	Female	Saudi	Hospital (outpatient/ER)	1-5 years	No. Please go to question 7		No. Please go to question 9		None.	Written materials.	Use Sign Language., Writing information out on the paper for the patient.	Low reading level of deaf patient	Yes.	Yes.	Pharmacist should be able and skilled to communicate with these patients.	Nothing providing written materials will be enough.	No. If No, please go directly to the question 10					No.	Yes.	No.	Several days to a week activity.	Yes.	No.
Agree	Male	Saudi	Hospital (outpatient/ER)	6-10 years	Yes	Yes	Yes, hard of hearing	Written notes.	None.	Written materials.	Use Sign Language.	Low reading level of deaf patient	Yes.	Yes.	Pharmacist should be able and skilled to communicate with these patients.	Nothing providing written materials will be enough.	Yes.	University, curricular course.	Pharmacists.	How to use visual aids.	1- 2 days	Yes.	Yes.	No.	One day activity.	Yes.	Yes.	Yes.
Agree	Male	Saudi	Hospital (outpatient/ER)	1-5 years	No. Please go to question 7		No. Please go to question 9		None.	Internet access.	Use Sign Language.	Unavailability of an interpreter.	No.	No.	No legal obligation is present for pharmacist.	A Training program for using Sign Language.	No. If No, please go directly to the question 10		Special need specialists.	Only how to use Sign language.	One week.	No.	No.	No.	More than week.	No.	Yes.	Yes.
Agree	Female	Saudi	Hospital (outpatient/ER)	Less than 1 year	No. Please go to question 7		No. Please go to question 9		None.	Written materials.	Writing information out on the paper for the patient., Use a family members to interpret.	Low reading level of deaf patient	Yes.	No.	Pharmacist should be able and skilled to communicate with these patients.	A Training program for using Sign Language.	No. If No, please go directly to the question 10					No.	Yes.	Yes	Several days to a week activity.	Yes.	Yes.	No.
Agree	Female	Saudi	Community pharmacy	Less than 1 year	No. Please go to question 7		No. Please go to question 9		None.	Written materials.	Speaking so the patient can read your lips., Writing information out on the paper for the patient., Use a family members to interpret., Use visual aids.	Patient lack of willingness to communicate, trying to finish counselling without understanding	Yes.	Yes.	An interpreter should be available to help in communication with these patients.	A Training program for using Sign Language.	No. If No, please go directly to the question 10					No.	Yes.	Yes	Several days to a week activity.	Yes.	No.
Agree	Female	Saudi	Hospital (outpatient/ER)	1-5 years	No. Please go to question 7		No. Please go to question 9		1-3	Written materials.	Writing information out on the paper for the patient.	Unavailability of an interpreter.	Yes.	Yes.	An interpreter should be available to help in communication with these patients.	A Training program for using Sign Language.	No. If No, please go directly to the question 10					No.	Yes.	Yes	Several days to a week activity.	Yes.	No.
Agree	Female	Saudi	Hospital (outpatient/ER)	1-5 years	No. Please go to question 7		No. Please go to question 9		1-3	Written materials.	Use Sign Language., Writing information out on the paper for the patient., Use a family members to interpret.	Unavailability of an interpreter., Patient lack of willingness to communicate, trying to finish counselling without understanding	No.	Yes.	Pharmacist should be able and skilled to communicate with these patients.	A Training program for using Sign Language.	No. If No, please go directly to the question 10					No.	Yes.	No.	Several days to a week activity.	Yes.	No.
Agree	Female	Saudi	Hospital (outpatient/ER)	6-10 years	No. Please go to question 7		No. Please go to question 9		1-3	Written materials., Louder voice	Speaking so the patient can read your lips., Writing information out on the paper for the patient., Use a family members to interpret.	Unavailability of an interpreter., Low reading level of deaf patient	Yes.	Yes.	An interpreter should be available to help in communication with these patients.	Nothing providing written materials will be enough.	No. If No, please go directly to the question 10					No.	Yes.	Yes	More than week.	Yes.	No.
Agree	Male	Saudi	Hospital (outpatient/ER)	1-5 years	No. Please go to question 7		No. Please go to question 9		None.	Interpreters., Telecommunication devices	Use a qualified interpreter., Use visual aids.	Unavailability of an interpreter., Patient lack of willingness to communicate, trying to finish counselling without understanding	No.	Yes.	Pharmacist should be able and skilled to communicate with these patients.	A Training program for using Sign Language.	No. If No, please go directly to the question 10					No.	No.	No.	More than week.	No.	No.
Agree	Female	Saudi	Community pharmacy	Less than 1 year	Yes	No	Yes, hard of hearing	Sing language.	1-3	Interpreters.	Use a qualified interpreter.	Patient relies on Sign Language	Yes.	Yes.	No legal obligation is present for pharmacist.	Nothing as it is not my responsibility	Yes.	University, curricular course.	Physicians.	Only how to use Sign language.	1- 2 days	No.	Yes.	No.	One day activity.	Yes.	Yes.	Yes.
Agree	Female	Saudi	Hospital (outpatient/ER)	1-5 years	No. Please go to question 7		No. Please go to question 9		None.	Written materials.	Speaking so the patient can read your lips., Writing information out on the paper for the patient., Use a family members to interpret.	Unavailability of an interpreter.	Yes.	Yes.	Pharmacist should be able and skilled to communicate with these patients.	A Training program for using Sign Language.	No. If No, please go directly to the question 10					No.	Yes.	Yes	Several days to a week activity.	Yes.	No.
Agree	Female	Saudi	Hospital (outpatient/ER)	Less than 1 year	No. Please go to question 7		No. Please go to question 9		None.	Written materials.	Use a family members to interpret., Use of telecommunication devices for the deaf., Use visual aids.	Patient lack of willingness to communicate, trying to finish counselling without understanding	No.	Yes.	Providing written materials will be enough.	A Training program for using Sign Language.	No. If No, please go directly to the question 10					No.	Yes.	Yes	Several days to a week activity.	Yes.	No.
Agree	Female	Saudi	Hospital (outpatient/ER)	6-10 years	No. Please go to question 7		No. Please go to question 9		None.	Written materials.	Use Sign Language., Writing information out on the paper for the patient., Use a family members to interpret., Use visual aids.	Patient relies on Sign Language	Yes.	No.	Pharmacist should be able and skilled to communicate with these patients.	Nothing providing written materials will be enough.	No. If No, please go directly to the question 10					No.	No.	No.	Several days to a week activity.	No.	No.
Agree	Female	Saudi	Hospital (outpatient/ER)	6-10 years	No. Please go to question 7		No. Please go to question 9		None.	Internet access.	Writing information out on the paper for the patient.	Patient lack of willingness to communicate, trying to finish counselling without understanding	Yes.	Yes.	Pharmacist should be able and skilled to communicate with these patients.	Nothing providing written materials will be enough.	No. If No, please go directly to the question 10					Yes.	Yes.	Yes	Several days to a week activity.	Yes.	Yes.	Yes.
Agree	Female	Saudi	Hospital (outpatient/ER)	Less than 1 year	No. Please go to question 7		No. Please go to question 9		1-3	Written materials., Internet access.	Writing information out on the paper for the patient., Use a family members to interpret., Use visual aids.	Unavailability of an interpreter.	No.	Yes.	Pharmacist should be able and skilled to communicate with these patients.	A Training program for using Sign Language.	No. If No, please go directly to the question 10					No.	Yes.	Yes	More than week.	Yes.	No.
Agree	Male	Saudi	Hospital (outpatient/ER)	Less than 1 year	No. Please go to question 7		No. Please go to question 9		1-3	Written materials., Telecommunication devices	Use Sign Language.	Unavailability of an interpreter.	Yes.	Yes.	Pharmacist should be able and skilled to communicate with these patients.	Nothing providing written materials will be enough.	No. If No, please go directly to the question 10	Online.	Physicians.	Only how to use Sign language.	One week.	No.	Yes.	Yes	More than week.	No.	Yes.	Yes.
Agree	Male	Saudi	Hospital (outpatient/ER)	1-5 years	No. Please go to question 7		No. Please go to question 9		1-3	Written materials., Internet access.	Speaking so the patient can read your lips., Writing information out on the paper for the patient., Use a family members to interpret.	Unavailability of an interpreter., Patient relies on Sign Language, Patient lack of willingness to communicate, trying to finish counselling without understanding	Yes.	Yes.	Providing written materials will be enough.	Nothing providing written materials will be enough.	No. If No, please go directly to the question 10		Health educators.	Only how to use Sign language., How to use writing notes.	1- 2 days	Yes.	No.	No.	One day activity.	Yes.	No.
Agree	Male	Saudi	Hospital (outpatient/ER)	1-5 years	No. Please go to question 7		No. Please go to question 9		None.	Written materials., Internet access., Telecommunication devices	Use Sign Language., Use a qualified interpreter., Writing information out on the paper for the patient., Use a family members to interpret., Use of telecommunication devices for the deaf.	Unavailability of an interpreter., Low reading level of deaf patient, Patient relies on Sign Language, Patient lack of willingness to communicate, trying to finish counselling without understanding	Yes.	No.	Pharmacist should be able and skilled to communicate with these patients.	A Training program for using Sign Language.	No. If No, please go directly to the question 10					Yes.	Yes.	Yes	Several days to a week activity.	Yes.	No.
Agree	Male	Saudi	Hospital (outpatient/ER)	6-10 years	No. Please go to question 7		No. Please go to question 9		1-3	Written materials.	Use a qualified interpreter., Writing information out on the paper for the patient., Use a family members to interpret.	Low reading level of deaf patient, Patient lack of willingness to communicate, trying to finish counselling without understanding	Yes.	Yes.	Pharmacist should be able and skilled to communicate with these patients.	A Training program for using Sign Language.	No. If No, please go directly to the question 10					No.	Yes.	Yes	Several days to a week activity.	Yes.	No.
Agree	Female	Saudi	Hospital (outpatient/ER)	6-10 years	No. Please go to question 7		No. Please go to question 9		1-3	Written materials., Louder voice	Speaking so the patient can read your lips., Writing information out on the paper for the patient., Use a family members to interpret.	Unavailability of an interpreter., Low reading level of deaf patient	Yes.	Yes.	An interpreter should be available to help in communication with these patients.	Nothing providing written materials will be enough.	No. If No, please go directly to the question 10					No.	Yes.	Yes	More than week.	Yes.	No.
Agree	Female	Saudi	Hospital (outpatient/ER)	1-5 years	No. Please go to question 7		Yes, Deaf	Sing language.	1-3	Written materials.	Use a qualified interpreter.	Unavailability of an interpreter.	Yes.	Yes.	No legal obligation is present for pharmacist.	Nothing as it is not my responsibility	No. If No, please go directly to the question 10	Extra-curricular activity in university.	Health educators.	How to use visual aids.	1- 2 days	Yes.	Yes.	Yes	Several days to a week activity.	No.	Yes.	Yes.
Agree	Male	Saudi	Hospital (outpatient/ER)	6-10 years	No. Please go to question 7		No. Please go to question 9		None.	Written materials.	Use a qualified interpreter., Writing information out on the paper for the patient., Use a family members to interpret., Use of telecommunication devices for the deaf.	Unavailability of an interpreter., Low reading level of deaf patient	No.	Yes.	An interpreter should be available to help in communication with these patients.	A Training program for using Sign Language.	No. If No, please go directly to the question 10					No.	No.	No.	More than week.	Yes.	No.
Agree	Male	Saudi	Community pharmacy	1-5 years	No. Please go to question 7		No. Please go to question 9		None.	Written materials.	Use Sign Language.	Unavailability of an interpreter.	Yes.	No.	Pharmacist should be able and skilled to communicate with these patients.	A Training program for using Sign Language.	No. If No, please go directly to the question 10					No.	Yes.	No.	More than week.	No.	No.
Agree	Female	Saudi	Community pharmacy	Less than 1 year	No. Please go to question 7		No. Please go to question 9		1-3	Written materials., Internet access.	Use Sign Language., Writing information out on the paper for the patient.	Unavailability of an interpreter., Patient lack of willingness to communicate, trying to finish counselling without understanding	No.	Yes.	Pharmacist should be able and skilled to communicate with these patients.	A Training program for using Sign Language.	Yes.	Online.	Special need specialists.	Only how to use Sign language.	Half day.	No.	Yes.	Yes	One day activity.	Yes.	No.
Disagree	Male	Saudi	Hospital (outpatient/ER)	1-5 years	Yes	No	Yes, Deaf	Sing language.	1-3	Interpreters.	Writing information out on the paper for the patient.	Patient relies on Sign Language	Yes.	Yes.	Pharmacist should be able and skilled to communicate with these patients.	Nothing providing written materials will be enough.	Yes.	Hospital.	Pharmacists.	How to effectively engage those patients in communication using body gesture.	One week.	Yes.	No.	No.	One day activity.	Yes.	Yes.	No.
Agree	Female	Saudi	Hospital (outpatient/ER)	6-10 years	No. Please go to question 7		No. Please go to question 9		1-3	Written materials., Louder voice	Speaking so the patient can read your lips., Writing information out on the paper for the patient., Use a family members to interpret.	Unavailability of an interpreter., Low reading level of deaf patient	Yes.	Yes.	An interpreter should be available to help in communication with these patients.	Nothing providing written materials will be enough.	No. If No, please go directly to the question 10					No.	Yes.	Yes	More than week.	Yes.	No.
Agree	Female	Saudi	Community pharmacy	6-10 years	Yes	Yes	No. Please go to question 9		None.	Internet access.	Writing information out on the paper for the patient.	Patient relies on Sign Language	No.	No.	Providing written materials will be enough.	Nothing providing written materials will be enough.	Yes.	Hospital.	Health educators.	How to use writing notes.	1- 2 days	Yes.	Yes.	Yes	One day activity.	Yes.	Yes.	Yes.
Agree	Female	Saudi	Community pharmacy	1-5 years	No. Please go to question 7		No. Please go to question 9		1-3	Written materials., Telecommunication devices	Use Sign Language., Speaking so the patient can read your lips., Writing information out on the paper for the patient., Use a family members to interpret., Use of telecommunication devices for the deaf., Use visual aids.	Patient lack of willingness to communicate, trying to finish counselling without understanding	No.	Yes.	Pharmacist should be able and skilled to communicate with these patients.	A Training program for using Sign Language.	No. If No, please go directly to the question 10					Yes.	Yes.	Yes	More than week.	Yes.	No.
Agree	Male	Saudi	Hospital (outpatient/ER)	Less than 1 year	Yes	No	No. Please go to question 9		1-3	Written materials., Interpreters.	Use Sign Language., Writing information out on the paper for the patient., Use a family members to interpret.	Unavailability of an interpreter., Patient lack of willingness to communicate, trying to finish counselling without understanding	Yes.	No.	An interpreter should be available to help in communication with these patients.	Nothing providing written materials will be enough.	No. If No, please go directly to the question 10					No.	Yes.	Yes	Several days to a week activity.	Yes.	No.
Agree	Female	Saudi	Hospital (outpatient/ER)	1-5 years	No. Please go to question 7		No. Please go to question 9		None.	Written materials.	Writing information out on the paper for the patient., Use of telecommunication devices for the deaf.	Patient lack of willingness to communicate, trying to finish counselling without understanding	Yes.	Yes.	Providing written materials will be enough.	A Training program for using Sign Language.	No. If No, please go directly to the question 10					No.	Yes.	No.	More than week.	No.	No.
Agree	Male	Saudi	Hospital (outpatient/ER)	6-10 years	No. Please go to question 7		Yes, hard of hearing	Sing language.	None.	Written materials., Interpreters., Telecommunication devices	Use Sign Language., Speaking so the patient can read your lips., Use a family members to interpret.	Low reading level of deaf patient, Patient relies on Sign Language, Patient lack of willingness to communicate, trying to finish counselling without understanding	No.	Yes.	Pharmacist should be able and skilled to communicate with these patients.	A Training program for using Sign Language.	No. If No, please go directly to the question 10					No.	Yes.	No.	One day activity.	Yes.	No.
Agree	Male	Saudi	Community pharmacy	Less than 1 year	No. Please go to question 7		Yes, Deaf	Written notes.	None.	Written materials.	Speaking so the patient can read your lips., Writing information out on the paper for the patient., Use a family members to interpret., Use visual aids.	Unavailability of an interpreter.	Yes.	No.	Pharmacist should be able and skilled to communicate with these patients.	A Training program for using Sign Language.	No. If No, please go directly to the question 10	University, curricular course.	Pharmacists.	Only how to use Sign language., How to use writing notes.	1- 2 days	Yes.	No.	Yes	Several days to a week activity.	No.	Yes.	Yes.
Agree	Male	Saudi	Hospital (outpatient/ER)	Less than 1 year	No. Please go to question 7		No. Please go to question 9		1-3	Written materials., Telecommunication devices	Writing information out on the paper for the patient., Use a family members to interpret., Use of telecommunication devices for the deaf.	Patient lack of willingness to communicate, trying to finish counselling without understanding	Yes.	No.	Pharmacist should be able and skilled to communicate with these patients.	A Training program for using Sign Language.	Yes.	Online.	Pharmacists.	How to effectively engage those patients in communication using body gesture., How to use telecommunication device for deaf (TDD).	One week.	Yes.	Yes.	Yes	More than week.	Yes.	Yes.	Yes.
Agree	Male	Saudi	Hospital (outpatient/ER)	6-10 years	No. Please go to question 7		No. Please go to question 9		None.	Written materials.	Use Sign Language., Speaking so the patient can read your lips., Use a family members to interpret.	Unavailability of an interpreter., Patient lack of willingness to communicate, trying to finish counselling without understanding	Yes.	Yes.	No legal obligation is present for pharmacist.	A Training program for using Sign Language.	No. If No, please go directly to the question 10					No.	Yes.	No.	Several days to a week activity.	Yes.	No.	No.
Agree	Male	Saudi	Hospital (outpatient/ER)	1-5 years	No. Please go to question 7		No. Please go to question 9		None.	Written materials.	Use Sign Language., Use a family members to interpret.	Unavailability of an interpreter., Low reading level of deaf patient	No.	Yes.	No legal obligation is present for pharmacist.	Nothing as it is not my responsibility	No. If No, please go directly to the question 10	Hospital.	Pharmacists.	Only how to use Sign language.	One week.	No.	Yes.	Yes	One day activity.	Yes.	Yes.	Yes.
Agree	Male	Saudi	Community pharmacy	1-5 years	Yes	Yes	Yes, hard of hearing	Written notes.	1-3	Internet access.	Speaking so the patient can read your lips.	Patient relies on Sign Language	Yes.	No.	No legal obligation is present for pharmacist.	Nothing providing written materials will be enough.	Yes.	Online.	Health educators.	How to use writing notes.	1- 2 days	Yes.	Yes.	Yes	Several days to a week activity.	Yes.	Yes.	Yes.
Agree	Male	Saudi	Hospital (outpatient/ER)	Less than 1 year	No. Please go to question 7		No. Please go to question 9		None.	Written materials.	Writing information out on the paper for the patient.	Patient relies on Sign Language	Yes.	Yes.	Providing written materials will be enough.	A Training program for using Sign Language.	No. If No, please go directly to the question 10					Yes.	Yes.	Yes	Several days to a week activity.	Yes.	No.
Agree	Male	Saudi	Hospital (outpatient/ER)	1-5 years	No. Please go to question 7		No. Please go to question 9		None.	Written materials., Interpreters.	Use Sign Language., Use a qualified interpreter., Speaking so the patient can read your lips., Writing information out on the paper for the patient., Use a family members to interpret., Use of telecommunication devices for the deaf., Use visual aids.	Low reading level of deaf patient, Patient relies on Sign Language, Patient lack of willingness to communicate, trying to finish counselling without understanding	No.	No.	Pharmacist should be able and skilled to communicate with these patients.	A Training program for using Sign Language.	Yes.	University, curricular course.	Special need specialists.	Only how to use Sign language., How to effectively engage those patients in communication using body gesture., How to use visual aids.	1- 2 days	No.	Yes.	Yes	Several days to a week activity.	Yes.	No.
Agree	Female	Saudi	Hospital (outpatient/ER)	1-5 years	Yes	No	No. Please go to question 9		1-3	Written materials.	Use Sign Language.	Unavailability of an interpreter., Patient relies on Sign Language	Yes.	Yes.	Pharmacist should be able and skilled to communicate with these patients.	Nothing providing written materials will be enough.	Yes.	Hospital.	Pharmacists.	Only how to use Sign language., How to effectively engage those patients in communication using body gesture.	1- 2 days	No.	Yes.	Yes	Several days to a week activity.	Yes.	Yes.	Yes.
Agree	Male	Saudi	Hospital (outpatient/ER)	1-5 years	No. Please go to question 7		No. Please go to question 9		1-3	Internet access., Telecommunication devices	Use a qualified interpreter., Speaking so the patient can read your lips., Writing information out on the paper for the patient., Use a family members to interpret.	Patient relies on Sign Language, Patient lack of willingness to communicate, trying to finish counselling without understanding	No.	No.	No legal obligation is present for pharmacist.	Nothing as it is not my responsibility	No. If No, please go directly to the question 10		Nurses.	Only how to use Sign language., How to use writing notes., How to use telecommunication device for deaf (TDD).		No.	No.	No.	More than week.	No.	No.
Agree	Male	Saudi	Community pharmacy	More than 10 years	No. Please go to question 7		Yes, hard of hearing	Sing language.	1-3	Written materials.	Use Sign Language., Writing information out on the paper for the patient.	Unavailability of an interpreter.	No.	Yes.	Pharmacist should be able and skilled to communicate with these patients.	Nothing providing written materials will be enough.	Yes.	University, curricular course.	Pharmacists.	How to use writing notes.	1- 2 days	Yes.	Yes.	No.	Several days to a week activity.	Yes.	Yes.	No.
Agree	Female	Saudi	Hospital (outpatient/ER)	1-5 years	No. Please go to question 7		No. Please go to question 9		None.	Written materials., Interpreters., Internet access.	Use a qualified interpreter., Writing information out on the paper for the patient., Use a family members to interpret., Use visual aids.	Low reading level of deaf patient, Patient relies on Sign Language	Yes.	No.	An interpreter should be available to help in communication with these patients.	A Training program for using Sign Language.	No. If No, please go directly to the question 10					Yes.	Yes.	Yes	Several days to a week activity.	Yes.	No.
Agree	Female	Saudi	Hospital (outpatient/ER)	Less than 1 year	No. Please go to question 7		Yes, Deaf	Lips reading.	More than 3	Written materials.	Writing information out on the paper for the patient.	Patient relies on Sign Language	Yes.	Yes.	Pharmacist should be able and skilled to communicate with these patients.	Nothing as it is not my responsibility	Yes.	University, curricular course.	Physicians.	Only how to use Sign language.	One week.	Yes.	No.	Yes	One day activity.	No.	No.
Agree	Male	Saudi	Community pharmacy	1-5 years	No. Please go to question 7		No. Please go to question 9		1-3	Written materials., Internet access.	Use Sign Language., Writing information out on the paper for the patient.	Unavailability of an interpreter., Patient relies on Sign Language	Yes.	Yes.	Pharmacist should be able and skilled to communicate with these patients.	A Training program for using Sign Language.	No. If No, please go directly to the question 10					Yes.	Yes.	Yes	Several days to a week activity.	Yes.	Yes.	Yes.
Agree	Male	Saudi	Hospital (outpatient/ER)	More than 10 years	No. Please go to question 7		No. Please go to question 9		1-3	Written materials., Internet access.	Use Sign Language., Use a qualified interpreter., Speaking so the patient can read your lips., Writing information out on the paper for the patient., Use a family members to interpret., Use of telecommunication devices for the deaf., Use visual aids.	Low reading level of deaf patient, Patient relies on Sign Language	No.	No.	Pharmacist should be able and skilled to communicate with these patients.	A Training program for using Sign Language.	No. If No, please go directly to the question 10	Online.	Special need specialists.	How to communication with	2 hours	Yes.	Yes.	Yes	Several days to a week activity.	Yes.	Yes.	Yes.
Agree	Female	Saudi	Hospital (outpatient/ER)	1-5 years	No. Please go to question 7		No. Please go to question 9		None.	Written materials.	Use Sign Language.	Unavailability of an interpreter.	Yes.	Yes.	No legal obligation is present for pharmacist.	Nothing providing written materials will be enough.	Yes.	University, curricular course.	Pharmacists.	How to effectively engage those patients in communication using body gesture.	Half day.	Yes.	Yes.	Yes	One day activity.	Yes.	Yes.	Yes.
Agree	Male	Saudi	Hospital (outpatient/ER)	6-10 years	No. Please go to question 7		No. Please go to question 9		None.	Internet access.	Use Sign Language.	Unavailability of an interpreter.	No.	No.	No legal obligation is present for pharmacist.	A Training program for using Sign Language.	Yes.	Hospital.	Pharmacists.	Only how to use Sign language.	One week.	Yes.	Yes.	No.	Several days to a week activity.	Yes.	No.
Agree	Male	Saudi	Community pharmacy	Less than 1 year	No. Please go to question 7		No. Please go to question 9		None.	Written materials.	Use Sign Language., Speaking so the patient can read your lips., Writing information out on the paper for the patient., Use a family members to interpret.	Unavailability of an interpreter., Patient relies on Sign Language	Yes.	Yes.	Providing written materials will be enough.	Nothing providing written materials will be enough.	No. If No, please go directly to the question 10					No.	Yes.	No.	Several days to a week activity.	Yes.	No.
Agree	Male	Saudi	Community pharmacy	Less than 1 year	No. Please go to question 7		No. Please go to question 9		None.	Written materials.	Use Sign Language., Speaking so the patient can read your lips., Writing information out on the paper for the patient.	Unavailability of an interpreter.	Yes.	Yes.	Providing written materials will be enough.	Nothing providing written materials will be enough.	No. If No, please go directly to the question 10					No.	No.	Yes	One day activity.	Yes.	No.
Agree	Female	Saudi	Community pharmacy	Less than 1 year	No. Please go to question 7		No. Please go to question 9		None.	Internet access.	Writing information out on the paper for the patient.	Unavailability of an interpreter., Patient relies on Sign Language	No.	Yes.	Pharmacist should be able and skilled to communicate with these patients.	A Training program for using Sign Language.	No. If No, please go directly to the question 10					Yes.	Yes.	Yes	Several days to a week activity.	Yes.	No.
Agree	Male	Saudi	Hospital (outpatient/ER)	Less than 1 year	No. Please go to question 7		No. Please go to question 9		1-3	Written materials.	Use Sign Language., Writing information out on the paper for the patient., Use visual aids.	Unavailability of an interpreter., Patient lack of willingness to communicate, trying to finish counselling without understanding	No.	Yes.	Pharmacist should be able and skilled to communicate with these patients.	A Training program for using Sign Language.	No. If No, please go directly to the question 10					Yes.	Yes.	Yes	Several days to a week activity.	Yes.	No.
Agree	Male	Saudi	Community pharmacy	Less than 1 year	No. Please go to question 7		No. Please go to question 9		1-3	Written materials.	Use a qualified interpreter.	Unavailability of an interpreter.	No.	Yes.	No legal obligation is present for pharmacist.	Nothing as it is not my responsibility	Yes.	Hospital.	Pharmacists.	Only how to use Sign language.	Half day.	Yes.	Yes.	Yes	Several days to a week activity.	Yes.	Yes.	Yes.
Agree	Male	Saudi	Hospital (outpatient/ER)	1-5 years	No. Please go to question 7		No. Please go to question 9		None.	Written materials., Internet access., Telecommunication devices	Speaking so the patient can read your lips., Writing information out on the paper for the patient., Use a family members to interpret., Use of telecommunication devices for the deaf.	Unavailability of an interpreter., Low reading level of deaf patient, Patient relies on Sign Language	No.	Yes.	Pharmacist should be able and skilled to communicate with these patients.	A Training program for using Sign Language.	No. If No, please go directly to the question 10					Yes.	Yes.	Yes	Several days to a week activity.	Yes.	No.
Agree	Male	Saudi	Hospital (outpatient/ER)	1-5 years	No. Please go to question 7		No. Please go to question 9		None.	Written materials.	Use Sign Language., Speaking so the patient can read your lips., Use a family members to interpret.	Low reading level of deaf patient, Patient relies on Sign Language	Yes.	Yes.	Pharmacist should be able and skilled to communicate with these patients.	A Training program for using Sign Language.	No. If No, please go directly to the question 10					No.	Yes.	Yes	Several days to a week activity.	Yes.	No.
Agree	Male	Saudi	Community pharmacy	Less than 1 year	No. Please go to question 7		No. Please go to question 9		None.	Interpreters.	Use Sign Language., Speaking so the patient can read your lips., Use a family members to interpret.	Unavailability of an interpreter.	No.	No.	Pharmacist should be able and skilled to communicate with these patients.	A Training program for using Sign Language.	Yes.	Social meeting.	Health educators.	How to effectively engage those patients in communication using body gesture.	1- 2 days	Yes.	No.	Yes	Several days to a week activity.	No.	No.
Agree	Male	Saudi	Community pharmacy	Less than 1 year	No. Please go to question 7		No. Please go to question 9		None.	Written materials.	Use Sign Language., Speaking so the patient can read your lips., Use a family members to interpret.	Patient relies on Sign Language	Yes.	No.	Pharmacist should be able and skilled to communicate with these patients.	Nothing providing written materials will be enough.	Yes.	University, curricular course.	Pharmacists.			Yes.	Yes.	No.	One day activity.	No.	Yes.	Yes.
Disagree	Female	Saudi	Hospital (outpatient/ER)	Less than 1 year	No. Please go to question 7		No. Please go to question 9		None.	Written materials.	Use a family members to interpret.	Unavailability of an interpreter., Low reading level of deaf patient	No.	No.	An interpreter should be available to help in communication with these patients.	Nothing as it is not my responsibility	No. If No, please go directly to the question 10					No.	Yes.	No.	One day activity.	No.	No.
Agree	Male	Saudi	Community pharmacy	More than 10 years	No. Please go to question 7		Yes, Deaf	Lips reading.	More than 3	Written materials.	Use Sign Language., Speaking so the patient can read your lips.	Unavailability of an interpreter., Patient relies on Sign Language	Yes.	Yes.	An interpreter should be available to help in communication with these patients.	A Training program for using Sign Language.	Yes.	Social meeting.	Health educators.	Only how to use Sign language., How to use writing notes.	Half day.	Yes.	No.	Yes	Several days to a week activity.	Yes.	Yes.	Yes.
Agree	Female	Saudi	Community pharmacy	Less than 1 year	No. Please go to question 7		No. Please go to question 9		None.	Interpreters.	Use Sign Language.	Unavailability of an interpreter., Low reading level of deaf patient, Patient relies on Sign Language, Patient lack of willingness to communicate, trying to finish counselling without understanding	Yes.	Yes.	Pharmacist should be able and skilled to communicate with these patients.	Nothing providing written materials will be enough.	Yes.	Hospital.	Pharmacists.	How to effectively engage those patients in communication using body gesture., How to use visual aids.	One week.	Yes.	No.	No.	More than week.	No.	No.
Agree	Female	Saudi	Community pharmacy	Less than 1 year	No. Please go to question 7		No. Please go to question 9		1-3	Written materials.	Writing information out on the paper for the patient., Use of telecommunication devices for the deaf.	Unavailability of an interpreter.	Yes.	Yes.	Pharmacist should be able and skilled to communicate with these patients.	Nothing providing written materials will be enough.	No. If No, please go directly to the question 10					Yes.	Yes.	No.	Several days to a week activity.	Yes.	No.
Agree	Female	Saudi	Hospital (outpatient/ER)	1-5 years	No. Please go to question 7		No. Please go to question 9		1-3	Written materials.	Writing information out on the paper for the patient.	Unavailability of an interpreter.	No.	No.	An interpreter should be available to help in communication with these patients.	Nothing providing written materials will be enough.	No. If No, please go directly to the question 10	Hospital.	Special need specialists.	How to effectively engage those patients in communication using body gesture.	1- 2 days	No.	No.	Yes	One day activity.	No.	Yes.
Agree	Male	Saudi	Hospital (outpatient/ER)	1-5 years	No. Please go to question 7		No. Please go to question 9		None.	Telecommunication devices	Speaking so the patient can read your lips., Writing information out on the paper for the patient., Use a family members to interpret., Use of telecommunication devices for the deaf.	Unavailability of an interpreter.	No.	Yes.	Pharmacist should be able and skilled to communicate with these patients.	A Training program for using Sign Language.	No. If No, please go directly to the question 10					No.	Yes.	No.	Several days to a week activity.	No.	No.
Agree	Male	Saudi	Hospital (outpatient/ER)	1-5 years	No. Please go to question 7		No. Please go to question 9		None.	Written materials., Internet access., Telecommunication devices	Use Sign Language.	Low reading level of deaf patient, Patient relies on Sign Language	No.	No.	Pharmacist should be able and skilled to communicate with these patients.	A Training program for using Sign Language.	Yes.	Hospital.	I don’t know	Only how to use Sign language.	3 weeks	Yes.	Yes.	Yes	More than week.	Yes.	Yes.	Yes.
Agree	Female	Saudi	Hospital (outpatient/ER)	1-5 years	No. Please go to question 7		Yes, hard of hearing	Written notes.	1-3	Written materials.	Use Sign Language.	Unavailability of an interpreter.	Yes.	Yes.	Pharmacist should be able and skilled to communicate with these patients.	Nothing as it is not my responsibility	Yes.	University, curricular course.	Special need specialists.	Only how to use Sign language.	One week.	No.	No.	No.	More than week.	No.	Yes.	Yes.
Agree	Male	Saudi	Hospital (outpatient/ER)	1-5 years	No. Please go to question 7		No. Please go to question 9		1-3	Written materials.	Use Sign Language.	Patient lack of willingness to communicate, trying to finish counselling without understanding	No.	Yes.	An interpreter should be available to help in communication with these patients.	A Training program for using Sign Language.	No. If No, please go directly to the question 10		Special need specialists.	How to effectively engage those patients in communication using body gesture.	1- 2 days	Yes.	Yes.	No.	Several days to a week activity.	Yes.	No.	No.
Agree	Female	Saudi	Hospital (outpatient/ER)	1-5 years	No. Please go to question 7		No. Please go to question 9		None.	Written materials.	Use Sign Language., Use a qualified interpreter., Use a family members to interpret.	Patient lack of willingness to communicate, trying to finish counselling without understanding	No.	No.	No legal obligation is present for pharmacist.	Nothing as it is not my responsibility	No. If No, please go directly to the question 10	Social meeting.	I don’t know	Only how to use Sign language.	Half day.	Yes.	No.	No.	Several days to a week activity.	Yes.	Yes.	Yes.
Agree	Male	Saudi	Hospital (outpatient/ER)	1-5 years	No. Please go to question 7		No. Please go to question 9		1-3	Written materials., Interpreters.	Speaking so the patient can read your lips., Writing information out on the paper for the patient., Use a family members to interpret., Use visual aids.	Patient lack of willingness to communicate, trying to finish counselling without understanding	Yes.	Yes.	Pharmacist should be able and skilled to communicate with these patients.	A Training program for using Sign Language.	No. If No, please go directly to the question 10					No.	Yes.	Yes	Several days to a week activity.	Yes.	No.
Agree	Female	Saudi	Hospital (outpatient/ER)	Less than 1 year	No. Please go to question 7		No. Please go to question 9		1-3	Written materials.	Writing information out on the paper for the patient.	Patient lack of willingness to communicate, trying to finish counselling without understanding	Yes.	Yes.	An interpreter should be available to help in communication with these patients.	A Training program for using Sign Language.	No. If No, please go directly to the question 10					No.	Yes.	No.	Several days to a week activity.	Yes.	No.
Agree	Female	Saudi	Community pharmacy	Less than 1 year	No. Please go to question 7		No. Please go to question 9		1-3	Written materials.	Writing information out on the paper for the patient., Useing the note to wrote	Unavailability of an interpreter.	Yes.	No.	Pharmacist should be able and skilled to communicate with these patients.	A Training program for using Sign Language.	No. If No, please go directly to the question 10					Yes.	Yes.	Yes	More than week.	Yes.	No.
Agree	Female	Saudi	Community pharmacy	Less than 1 year	No. Please go to question 7		No. Please go to question 9		None.	Written materials., Interpreters., Internet access., Telecommunication devices	Use Sign Language., Writing information out on the paper for the patient., Use a family members to interpret., Use visual aids.	Unavailability of an interpreter., Low reading level of deaf patient, Patient relies on Sign Language, Patient lack of willingness to communicate, trying to finish counselling without understanding	Yes.	Yes.	Providing written materials will be enough.	Nothing providing written materials will be enough.	No. If No, please go directly to the question 10	Social meeting.	Pharmacists.	How to use writing notes., How to use visual aids.	1- 2 days	No.	No.	Yes	More than week.	Yes.	Yes.	Yes.
Agree	Female	Saudi	Hospital (outpatient/ER)	Less than 1 year	No. Please go to question 7		No. Please go to question 9		None.	Written materials.	Use Sign Language., Writing information out on the paper for the patient.	Patient relies on Sign Language	No.	Yes.	Pharmacist should be able and skilled to communicate with these patients.	A Training program for using Sign Language.	Yes.	Extra-curricular activity in university.	Special need specialists.	Only how to use Sign language.	Half day.	Yes.	Yes.	Yes	More than week.	Yes.	No.
Agree	Female	Saudi	Community pharmacy	Less than 1 year	No. Please go to question 7		No. Please go to question 9		1-3	Written materials., Interpreters.	Writing information out on the paper for the patient., Use a family members to interpret.	Unavailability of an interpreter., Low reading level of deaf patient, Patient relies on Sign Language	Yes.	Yes.	An interpreter should be available to help in communication with these patients.	A Training program for using Sign Language.	No. If No, please go directly to the question 10					No.	Yes.	No.	Several days to a week activity.	Yes.	No.
Agree	Female	Saudi	Hospital (outpatient/ER)	Less than 1 year	No. Please go to question 7		No. Please go to question 9		1-3	Written materials., Interpreters., Internet access., Telecommunication devices	Use Sign Language., Use a qualified interpreter., Speaking so the patient can read your lips., Writing information out on the paper for the patient., Use a family members to interpret., Use of telecommunication devices for the deaf., Use visual aids.	Unavailability of an interpreter., Low reading level of deaf patient	No.	Yes.	Pharmacist should be able and skilled to communicate with these patients.	A Training program for using Sign Language.	Yes.	Online.	I don’t know	Only how to use Sign language., How to effectively engage those patients in communication using body gesture.	One week.	Yes.	Yes.	No.	More than week.	No.	No.
Disagree	Male	Saudi	Hospital (outpatient/ER)	More than 10 years	No. Please go to question 7		No. Please go to question 9		None.	Written materials.	Speaking so the patient can read your lips., Use visual aids.	Low reading level of deaf patient, Patient relies on Sign Language	Yes.	No.	Providing written materials will be enough.	Nothing providing written materials will be enough.	Yes.	Online.	I don’t know	How to use writing notes., How to use visual aids., How to use telecommunication device for deaf (TDD).	1- 2 days	Yes.	No.	No.	Several days to a week activity.	Yes.	Yes.	No.
Agree	Female	Saudi	Community pharmacy	Less than 1 year	No. Please go to question 7		No. Please go to question 9		1-3	Written materials.	Writing information out on the paper for the patient., Useing the note to wrote	Unavailability of an interpreter.	Yes.	No.	Pharmacist should be able and skilled to communicate with these patients.	A Training program for using Sign Language.	No. If No, please go directly to the question 10					Yes.	Yes.	Yes	More than week.	Yes.	No.
Agree	Female	Saudi	Community pharmacy	Less than 1 year	No. Please go to question 7		No. Please go to question 9		None.	Written materials.	Writing information out on the paper for the patient.	Low reading level of deaf patient, Patient lack of willingness to communicate, trying to finish counselling without understanding	Yes.	Yes.	Pharmacist should be able and skilled to communicate with these patients.	A Training program for using Sign Language.	No. If No, please go directly to the question 10					No.	Yes.	Yes	Several days to a week activity.	Yes.	No.	Yes.
Agree	Female	Saudi	Hospital (outpatient/ER)	1-5 years	No. Please go to question 7		No. Please go to question 9		None.	Written materials., Internet access.	Use Sign Language.	Low reading level of deaf patient	No.	No.	No legal obligation is present for pharmacist.	Nothing as it is not my responsibility	No. If No, please go directly to the question 10		Pharmacists.	Only how to use Sign language.	Half day.	Yes.	Yes.	No.	One day activity.	Yes.	Yes.	Yes.
Agree	Female	Saudi	Hospital (outpatient/ER)	1-5 years	No. Please go to question 7		No. Please go to question 9		More than 3	Talking with them family because the reason for hard hearing are age and dialysis patient	Use a family members to interpret.	Low reading level of deaf patient, Patient lack of willingness to communicate, trying to finish counselling without understanding	No.	Yes.	Pharmacist should be able and skilled to communicate with these patients.	Connect with them family	No. If No, please go directly to the question 10					Yes.	Yes.	Yes	Several days to a week activity.	Yes.	No.
Agree	Male	Saudi	Hospital (outpatient/ER)	6-10 years	No. Please go to question 7		No. Please go to question 9		None.	Written materials., Interpreters.	Speaking so the patient can read your lips., Writing information out on the paper for the patient.	Unavailability of an interpreter.	No.	Yes.	Pharmacist should be able and skilled to communicate with these patients.	A Training program for using Sign Language.	Yes.	University, curricular course.	Pharmacists.	How to effectively engage those patients in communication using body gesture.	One week.	No.	Yes.	Yes	Several days to a week activity.	Yes.	Yes.	Yes.
Agree	Male	Saudi	Hospital (outpatient/ER)	1-5 years	No. Please go to question 7		No. Please go to question 9		None.	Written materials.	Speaking so the patient can read your lips.	Low reading level of deaf patient	Yes.	Yes.	An interpreter should be available to help in communication with these patients.	A Training program for using Sign Language.	No. If No, please go directly to the question 10					No.	Yes.	No.	One day activity.	Yes.	No.
Agree	Female	Saudi	Hospital (outpatient/ER)	1-5 years	No. Please go to question 7		Yes, hard of hearing	Written notes.	None.	Internet access.	Use Sign Language., Writing information out on the paper for the patient.	Patient relies on Sign Language	Yes.	Yes.	No legal obligation is present for pharmacist.	Nothing providing written materials will be enough.	Yes.	Hospital.	I don’t know	Only how to use Sign language., How to effectively engage those patients in communication using body gesture., How to use writing notes., How to use visual aids., How to use telecommunication device for deaf (TDD).	One week.	Yes.	Yes.	Yes	More than week.	Yes.	Yes.	Yes.
Agree	Female	Saudi	Community pharmacy	Less than 1 year	No. Please go to question 7		No. Please go to question 9		1-3	Written materials.	Use Sign Language., Writing information out on the paper for the patient.	Patient lack of willingness to communicate, trying to finish counselling without understanding	Yes.	No.	Pharmacist should be able and skilled to communicate with these patients.	A Training program for using Sign Language.	Yes.	University, curricular course.	Special need specialists.	How to effectively engage those patients in communication using body gesture., How to use writing notes.	Half day.	No.	Yes.	Yes	More than week.	Yes.	No.	Yes.
Agree	Female	Saudi	Community pharmacy	Less than 1 year	No. Please go to question 7		No. Please go to question 9		1-3	Written materials., Internet access., Telecommunication devices	Use Sign Language., Use a qualified interpreter., Writing information out on the paper for the patient., Use a family members to interpret., Use of telecommunication devices for the deaf., Use visual aids.	Unavailability of an interpreter., Low reading level of deaf patient, Patient relies on Sign Language, Patient lack of willingness to communicate, trying to finish counselling without understanding	No.	Yes.	Pharmacist should be able and skilled to communicate with these patients.	A Training program for using Sign Language.	No. If No, please go directly to the question 10					No.	Yes.	Yes	More than week.	Yes.	No.
Agree	Female	Saudi	Community pharmacy	Less than 1 year	No. Please go to question 7		No. Please go to question 9		1-3	Written materials., Internet access., Telecommunication devices	Use Sign Language., Use a qualified interpreter., Writing information out on the paper for the patient., Use a family members to interpret., Use of telecommunication devices for the deaf., Use visual aids.	Unavailability of an interpreter., Low reading level of deaf patient, Patient relies on Sign Language, Patient lack of willingness to communicate, trying to finish counselling without understanding	No.	Yes.	Pharmacist should be able and skilled to communicate with these patients.	A Training program for using Sign Language.	No. If No, please go directly to the question 10					No.	Yes.	Yes	More than week.	Yes.	No.
Agree	Male	Saudi	Hospital (outpatient/ER)	More than 10 years	No. Please go to question 7		No. Please go to question 9		None.	Written materials., عندي إلمام بسيط في لغة الاشارة وحصلت على دورات لتعلم لغة الاشارة لتحسين التواصل مع اصحاب الاعاقة السمعية او الضعف السمعي	Use Sign Language., Speaking so the patient can read your lips., Writing information out on the paper for the patient.	بعض المرضى الذين يكون عندهم تعدد اعاقة كضعف بالسمع واعاقة ذهنية ولا يوجد مرافق معه .. اما الشخص الملم بلغة الاشاره يسهل جدا التواصل معه ووصف العلاج له بطريقة سليمة وبدون معوقات	Yes.	Yes.	Pharmacist should be able and skilled to communicate with these patients.	A Training program for using Sign Language.	Yes.	اهتمام شخصي وايضا التحقت بدوره مؤخراً في اساسيات لغة الاشارة	I don’t know	Only how to use Sign language., How to effectively engage those patients in communication using body gesture.	ثلاث مستويات كل مستوى ٣ ايام	Yes.	Yes.	Yes	Several days to a week activity.	No.	Yes.	No.
Agree	Female	Saudi	Community pharmacy	Less than 1 year	No. Please go to question 7		No. Please go to question 9		1-3	Written materials.	Use visual aids.	Patient relies on Sign Language, Patient lack of willingness to communicate, trying to finish counselling without understanding	No.	Yes.	Pharmacist should be able and skilled to communicate with these patients.	A Training program for using Sign Language.	No. If No, please go directly to the question 10					No.	Yes.	Yes	Several days to a week activity.	Yes.	No.
Agree	Female	Saudi	Community pharmacy	Less than 1 year	No. Please go to question 7		No. Please go to question 9		1-3	Internet access., Telecommunication devices	Use Sign Language., Writing information out on the paper for the patient., Use a family members to interpret.	Unavailability of an interpreter., Low reading level of deaf patient	Yes.	No.	Pharmacist should be able and skilled to communicate with these patients.	Nothing providing written materials will be enough.	No. If No, please go directly to the question 10					No.	Yes.	Yes	One day activity.	Yes.	No.
Agree	Male	Saudi	Hospital (outpatient/ER)	Less than 1 year	No. Please go to question 7		No. Please go to question 9		None.	Written materials.	Use Sign Language., Writing information out on the paper for the patient.	Unavailability of an interpreter.	Yes.	Yes.	Providing written materials will be enough.	Nothing providing written materials will be enough.	No. If No, please go directly to the question 10					No.	Yes.	No.	Several days to a week activity.	Yes.	No.
Agree	Female	Saudi	Community pharmacy	Less than 1 year	No. Please go to question 7		No. Please go to question 9		1-3	Written materials.	Use visual aids.	Patient relies on Sign Language, Patient lack of willingness to communicate, trying to finish counselling without understanding	No.	Yes.	Pharmacist should be able and skilled to communicate with these patients.	A Training program for using Sign Language.	No. If No, please go directly to the question 10					No.	Yes.	Yes	Several days to a week activity.	Yes.	No.
Agree	Male	Saudi	Community pharmacy	Less than 1 year	No. Please go to question 7		No. Please go to question 9		More than 3	Written materials.	Use Sign Language., Writing information out on the paper for the patient., Use visual aids.	Unavailability of an interpreter., Low reading level of deaf patient, Patient relies on Sign Language	Yes.	No.	Pharmacist should be able and skilled to communicate with these patients.	A Training program for using Sign Language.	Yes.	Extra-curricular activity in university.	Pharmacists.	Only how to use Sign language., How to effectively engage those patients in communication using body gesture., How to use writing notes.	1- 2 days	Yes.	Yes.	Yes	Several days to a week activity.	Yes.	No.
Agree	Male	Non-saudi	Community pharmacy	1-5 years	No. Please go to question 7	Yes	No. Please go to question 9	Written notes.	1-3	Internet access.	Use a qualified interpreter.	Patient lack of willingness to communicate, trying to finish counselling without understanding	Yes.	No.	Pharmacist should be able and skilled to communicate with these patients.	A Training program for using Sign Language.	Yes.	Extra-curricular activity in university.	Pharmacists.	How to effectively engage those patients in communication using body gesture.	Half day.	Yes.	No.	Yes	One day activity.	Yes.	No.	Yes.
Agree	Female	Saudi	Hospital (outpatient/ER)	1-5 years	No. Please go to question 7		No. Please go to question 9		None.	Written materials., Telecommunication devices	Use Sign Language., Speaking so the patient can read your lips., Writing information out on the paper for the patient., Use a family members to interpret., Use of telecommunication devices for the deaf., Use visual aids.	Patient lack of willingness to communicate, trying to finish counselling without understanding	Yes.	Yes.	Pharmacist should be able and skilled to communicate with these patients.	A Training program for using Sign Language.	No. If No, please go directly to the question 10					No.	No.	Yes	Several days to a week activity.	Yes.	No.	No.
Agree	Female	Saudi	Hospital (outpatient/ER)	1-5 years	No. Please go to question 7		No. Please go to question 9		1-3	Interpreters.	Use Sign Language.	Low reading level of deaf patient	Yes.	Yes.	Pharmacist should be able and skilled to communicate with these patients.	A Training program for using Sign Language.	No. If No, please go directly to the question 10					Yes.	Yes.	No.	One day activity.	Yes.	No.
Agree	Female	Saudi	Hospital (outpatient/ER)	1-5 years	No. Please go to question 7		Yes, hard of hearing	Written notes.	More than 3	Written materials., Interpreters., Internet access., Telecommunication devices	Use Sign Language., Use a qualified interpreter., Speaking so the patient can read your lips., Writing information out on the paper for the patient., Use a family members to interpret., Use of telecommunication devices for the deaf., Use visual aids.	Unavailability of an interpreter., Patient relies on Sign Language	Yes.	Yes.	Pharmacist should be able and skilled to communicate with these patients.	A Training program for using Sign Language.	No. If No, please go directly to the question 10	Extra-curricular activity in university.	Health educators.	How to use visual aids.	One week.	Yes.	Yes.	Yes	More than week.	No.	Yes.	Yes.
Agree	Male	Saudi	Hospital (outpatient/ER)	1-5 years	No. Please go to question 7		No. Please go to question 9		1-3	Written materials., Interpreters.	Use Sign Language., Speaking so the patient can read your lips., Writing information out on the paper for the patient., Use visual aids.	Unavailability of an interpreter., Low reading level of deaf patient	Yes.	No.	Pharmacist should be able and skilled to communicate with these patients.	A Training program for using Sign Language.	No. If No, please go directly to the question 10					No.	Yes.	Yes	One day activity.	Yes.	No.	No.
Agree	Female	Saudi	Hospital (outpatient/ER)	Less than 1 year	No. Please go to question 7		No. Please go to question 9		1-3	Written materials.	Speaking so the patient can read your lips., Use visual aids.	Unavailability of an interpreter.	No.	Yes.	Pharmacist should be able and skilled to communicate with these patients.	A Training program for using Sign Language.	No. If No, please go directly to the question 10					No.	Yes.	Yes	More than week.	Yes.	Yes.	No.
Agree	Female	Saudi	Hospital (outpatient/ER)	Less than 1 year	No. Please go to question 7		No. Please go to question 9		None.	Written materials.	Use Sign Language., Writing information out on the paper for the patient., Use a family members to interpret.	Patient lack of willingness to communicate, trying to finish counselling without understanding	Yes.	Yes.	Pharmacist should be able and skilled to communicate with these patients.	A Training program for using Sign Language.	No. If No, please go directly to the question 10					No.	Yes.	Yes	Several days to a week activity.	Yes.	No.
Agree	Female	Saudi	Hospital (outpatient/ER)	Less than 1 year	No. Please go to question 7		No. Please go to question 9		None.	Written materials.	Use Sign Language.	Unavailability of an interpreter.	No.	Yes.	Pharmacist should be able and skilled to communicate with these patients.	A Training program for using Sign Language.	No. If No, please go directly to the question 10					No.	Yes.	No.	More than week.	Yes.	No.
Agree	Female	Non-saudi	Hospital (outpatient/ER)	1-5 years	No. Please go to question 7		No. Please go to question 9		1-3	Written materials., Internet access.	Speaking so the patient can read your lips., Writing information out on the paper for the patient.	Patient lack of willingness to communicate, trying to finish counselling without understanding	Yes.	No.	Pharmacist should be able and skilled to communicate with these patients.	A Training program for using Sign Language.	No. If No, please go directly to the question 10					Yes.	Yes.	No.	Several days to a week activity.	Yes.	No.
Agree	Female	Saudi	Hospital (outpatient/ER)	Less than 1 year	No. Please go to question 7		No. Please go to question 9		None.	Written materials., Internet access.	Use Sign Language., Use a qualified interpreter., Speaking so the patient can read your lips., Use visual aids.	Low reading level of deaf patient	Yes.	Yes.	Pharmacist should be able and skilled to communicate with these patients.	A Training program for using Sign Language.	No. If No, please go directly to the question 10					Yes.	Yes.	Yes	More than week.	Yes.	Yes.	No.
Agree	Female	Saudi	Community pharmacy	1-5 years	No. Please go to question 7		No. Please go to question 9		1-3	Written materials., Telecommunication devices	Writing information out on the paper for the patient., Use visual aids.	Unavailability of an interpreter., Patient lack of willingness to communicate, trying to finish counselling without understanding	No.	Yes.	Pharmacist should be able and skilled to communicate with these patients.	Nothing providing written materials will be enough.	No. If No, please go directly to the question 10					Yes.	Yes.	Yes	More than week.	Yes.	Yes.	Yes.
Agree	Male	Saudi	Hospital (outpatient/ER)	More than 10 years	No. Please go to question 7		Yes, Deaf	Sing language.	1-3	Written materials.	Use Sign Language., Writing information out on the paper for the patient.	Unavailability of an interpreter., Patient relies on Sign Language	Yes.	Yes.	Pharmacist should be able and skilled to communicate with these patients.	A Training program for using Sign Language.	No. If No, please go directly to the question 10					Yes.	Yes.	No.	Several days to a week activity.	Yes.	No.
Agree	Female	Saudi	Hospital (outpatient/ER)	Less than 1 year	No. Please go to question 7		No. Please go to question 9		None.	Written materials.	Writing information out on the paper for the patient., Use a family members to interpret.	Patient lack of willingness to communicate, trying to finish counselling without understanding	Yes.	No.	Pharmacist should be able and skilled to communicate with these patients.	A Training program for using Sign Language.	No. If No, please go directly to the question 10					No.	Yes.	No.	Several days to a week activity.	Yes.	No.
Agree	Male	Saudi	Hospital (outpatient/ER)	Less than 1 year	No. Please go to question 7		No. Please go to question 9		More than 3	Internet access., Telecommunication devices	Use Sign Language., Writing information out on the paper for the patient.	Unavailability of an interpreter., Patient lack of willingness to communicate, trying to finish counselling without understanding	Yes.	No.	No legal obligation is present for pharmacist.	Nothing as it is not my responsibility	Yes.	Hospital.	Pharmacists.	Only how to use Sign language.	Half day.	Yes.	Yes.	Yes	One day activity.	Yes.	Yes.	Yes.
Agree	Male	Saudi	Hospital (outpatient/ER)	Less than 1 year	No. Please go to question 7		No. Please go to question 9		None.	Written materials.	Use Sign Language.	Unavailability of an interpreter.	Yes.	No.	No legal obligation is present for pharmacist.	Nothing as it is not my responsibility	Yes.	University, curricular course.	Pharmacists.	Only how to use Sign language.	1- 2 days	Yes.	No.	Yes	One day activity.	Yes.	Yes.	Yes.
Agree	Male	Saudi	Hospital (outpatient/ER)	More than 10 years	No. Please go to question 7		No. Please go to question 9		None.	Written materials.	Use Sign Language., Writing information out on the paper for the patient., Use a family members to interpret., Use visual aids.	Low reading level of deaf patient	Yes.	No.	Providing written materials will be enough.	A Training program for using Sign Language.	No. If No, please go directly to the question 10					Yes.	Yes.	Yes	One day activity.	Yes.	No.
Agree	Female	Saudi	Hospital (outpatient/ER)	1-5 years	No. Please go to question 7		No. Please go to question 9		1-3	Written materials.	Writing information out on the paper for the patient.	Patient relies on Sign Language	No.	Yes.	Pharmacist should be able and skilled to communicate with these patients.	A Training program for using Sign Language.	No. If No, please go directly to the question 10					Yes.	Yes.	Yes	More than week.	Yes.	No.	Yes.
Agree	Female	Saudi	Community pharmacy	Less than 1 year	No. Please go to question 7		No. Please go to question 9		1-3	Internet access., Telecommunication devices	Use a qualified interpreter., Writing information out on the paper for the patient., Use a family members to interpret.	Low reading level of deaf patient, Patient relies on Sign Language	Yes.	Yes.	Pharmacist should be able and skilled to communicate with these patients.	A Training program for using Sign Language.	No. If No, please go directly to the question 10					No.	No.	Yes	One day activity.	No.	Yes.	Yes.
Agree	Male	Saudi	Hospital (outpatient/ER)	1-5 years	No. Please go to question 7	No	No. Please go to question 9		None.	Interpreters., Internet access.	Writing information out on the paper for the patient., Use visual aids.	Unavailability of an interpreter., Low reading level of deaf patient	No.	Yes.	Pharmacist should be able and skilled to communicate with these patients.	A Training program for using Sign Language.	No. If No, please go directly to the question 10		Pharmacists.	How to use visual aids.	One week.	Yes.	Yes.	Yes	One day activity.	Yes.	No.	No.
Agree	Male	Saudi	Hospital (outpatient/ER)	1-5 years	No. Please go to question 7		No. Please go to question 9		None.	Written materials.	Speaking so the patient can read your lips., Writing information out on the paper for the patient., Use visual aids.	Unavailability of an interpreter.	Yes.	Yes.	Pharmacist should be able and skilled to communicate with these patients.	Nothing providing written materials will be enough.	No. If No, please go directly to the question 10					No.	Yes.	Yes	Several days to a week activity.	Yes.	No.
Agree	Female	Saudi	Community pharmacy	Less than 1 year	No. Please go to question 7		No. Please go to question 9		1-3	Written materials., Interpreters.	Use Sign Language., Writing information out on the paper for the patient.	Patient relies on Sign Language	Yes.	Yes.	Pharmacist should be able and skilled to communicate with these patients.	A Training program for using Sign Language.	Yes.	Online.	Special need specialists.	Only how to use Sign language., How to effectively engage those patients in communication using body gesture.	One week.	Yes.	Yes.	Yes	Several days to a week activity.	Yes.	No.
Agree	Male	Saudi	Community pharmacy	1-5 years	No. Please go to question 7		No. Please go to question 9		None.	Written materials., Internet access.	Use Sign Language., Writing information out on the paper for the patient.	Patient lack of willingness to communicate, trying to finish counselling without understanding	No.	Yes.	Pharmacist should be able and skilled to communicate with these patients.	A Training program for using Sign Language.	Yes.	Extra-curricular activity in university.	Pharmacists.	Only how to use Sign language., How to effectively engage those patients in communication using body gesture., How to use writing notes.	One week.	No.	Yes.	Yes	Several days to a week activity.	Yes.	No.
Agree	Male	Saudi	Hospital (outpatient/ER)	6-10 years	No. Please go to question 7		No. Please go to question 9		1-3	Written materials.	Use Sign Language., Writing information out on the paper for the patient.	Low reading level of deaf patient, Patient relies on Sign Language	Yes.	Yes.	Pharmacist should be able and skilled to communicate with these patients.	A Training program for using Sign Language.	No. If No, please go directly to the question 10					Yes.	Yes.	No.	One day activity.	Yes.	No.
Agree	Female	Saudi	Hospital (outpatient/ER)	1-5 years	No. Please go to question 7		Yes, hard of hearing	Lips reading.	None.	Written materials., Internet access.	Speaking so the patient can read your lips., Writing information out on the paper for the patient., Use a family members to interpret., Use visual aids.	Unavailability of an interpreter., Low reading level of deaf patient, Patient relies on Sign Language	Yes.	Yes.	Pharmacist should be able and skilled to communicate with these patients.	Assessing what dead patients need in our community to tailor that for them	No. If No, please go directly to the question 10					No.	Yes.	Yes	One day activity.	Yes.	No.
Agree	Female	Saudi	Hospital (outpatient/ER)	1-5 years	No. Please go to question 7		No. Please go to question 9		1-3	Written materials.	Writing information out on the paper for the patient.	Unavailability of an interpreter., Patient relies on Sign Language	No.	Yes.	Pharmacist should be able and skilled to communicate with these patients.	A Training program for using Sign Language.	No. If No, please go directly to the question 10					No.	Yes.	Yes	More than week.	Yes.	No.
Agree	Female	Saudi	Community pharmacy	Less than 1 year	No. Please go to question 7		No. Please go to question 9		More than 3	Written materials., Interpreters., Internet access., Telecommunication devices	Use Sign Language.	لا يوجد	Yes.	Yes.	Pharmacist should be able and skilled to communicate with these patients.	Nothing I use sign Language perfectly with them	Yes.	Online.	I don’t know	Only how to use Sign language.	2 months	Yes.	No.	Yes	More than week.	Yes.	No.
Agree	Female	Saudi	Hospital (outpatient/ER)	Less than 1 year	No. Please go to question 7		No. Please go to question 9		1-3	Written materials., Interpreters.	Speaking so the patient can read your lips., Writing information out on the paper for the patient., Use a family members to interpret.	Unavailability of an interpreter., Patient lack of willingness to communicate, trying to finish counselling without understanding	Yes.	Yes.	Pharmacist should be able and skilled to communicate with these patients.	A Training program for using Sign Language.	No. If No, please go directly to the question 10					No.	Yes.	Yes	Several days to a week activity.	Yes.	Yes.	No.
Agree	Male	Saudi	Hospital (outpatient/ER)	1-5 years	No. Please go to question 7		No. Please go to question 9		1-3	Interpreters.	Use a qualified interpreter., Use a family members to interpret.	Unavailability of an interpreter.	No.	Yes.	An interpreter should be available to help in communication with these patients.	A Training program for using Sign Language.	No. If No, please go directly to the question 10					Yes.	Yes.	Yes	More than week.	Yes.	No.	No.
Agree	Female	Saudi	Hospital (outpatient/ER)	1-5 years	No. Please go to question 7		No. Please go to question 9		1-3	Written materials.	Use Sign Language., Use a family members to interpret., Use visual aids.	Unavailability of an interpreter.	Yes.	Yes.	An interpreter should be available to help in communication with these patients.	Nothing providing written materials will be enough.	No. If No, please go directly to the question 10		Special need specialists.	Only how to use Sign language.	1- 2 days	No.	Yes.	No.	Several days to a week activity.	Yes.	No.	Yes.
Agree	Female	Saudi	Hospital (outpatient/ER)	1-5 years	No. Please go to question 7	No	No. Please go to question 9	Lips reading.	None.	Written materials.	Use Sign Language., Use a qualified interpreter., Speaking so the patient can read your lips.	Patient relies on Sign Language	Yes.	Yes.	Pharmacist should be able and skilled to communicate with these patients.	A Training program for using Sign Language.	No. If No, please go directly to the question 10		Pharmacists.	How to effectively engage those patients in communication using body gesture.	One week.	Yes.	Yes.	Yes	More than week.	Yes.	Yes.	No.
Agree	Female	Saudi	Hospital (outpatient/ER)	1-5 years	No. Please go to question 7		No. Please go to question 9		None.	Written materials.	Writing information out on the paper for the patient., Use a family members to interpret.	Unavailability of an interpreter.	No.	Yes.	Pharmacist should be able and skilled to communicate with these patients.	A Training program for using Sign Language.	No. If No, please go directly to the question 10					No.	Yes.	Yes	Several days to a week activity.	Yes.	No.
Agree	Male	Saudi	Hospital (outpatient/ER)	1-5 years	No. Please go to question 7		No. Please go to question 9		More than 3	Interpreters.	Use Sign Language., Speaking so the patient can read your lips., Use a family members to interpret.	Unavailability of an interpreter.	No.	Yes.	Pharmacist should be able and skilled to communicate with these patients.	A Training program for using Sign Language.	No. If No, please go directly to the question 10					No.	Yes.	Yes	One day activity.	Yes.	No.
Agree	Female	Non-saudi	Hospital (outpatient/ER)	1-5 years	No. Please go to question 7		No. Please go to question 9		None.	Nothing	Writing information out on the paper for the patient., Use a family members to interpret.	Unavailability of an interpreter., I haven’t contact deaf patient before	No.	Yes.	Pharmacist should be able and skilled to communicate with these patients.	A Training program for using Sign Language.	No. If No, please go directly to the question 10					No.	Yes.	Yes	More than week.	Yes.	No.
Agree	Female	Saudi	Community pharmacy	1-5 years	No. Please go to question 7		No. Please go to question 9		None.	Written materials., Internet access., Telecommunication devices	Use Sign Language., Speaking so the patient can read your lips., Writing information out on the paper for the patient., Use a family members to interpret., Use of telecommunication devices for the deaf., Use visual aids.	Unavailability of an interpreter., Low reading level of deaf patient, Patient relies on Sign Language, Patient lack of willingness to communicate, trying to finish counselling without understanding	Yes.	No.	Pharmacist should be able and skilled to communicate with these patients.	A Training program for using Sign Language.	No. If No, please go directly to the question 10		Special need specialists.	Only how to use Sign language., How to effectively engage those patients in communication using body gesture., How to use writing notes., How to use visual aids., How to use telecommunication device for deaf (TDD).	One week.	No.	Yes.	Yes	More than week.	Yes.	Yes.	Yes.
Agree	Female	Saudi	Hospital (outpatient/ER)	6-10 years	No. Please go to question 7		Yes, hard of hearing	Lips reading.	None.	Written materials.	Speaking so the patient can read your lips., Writing information out on the paper for the patient.	Low reading level of deaf patient, Patient lack of willingness to communicate, trying to finish counselling without understanding	Yes.	Yes.	Pharmacist should be able and skilled to communicate with these patients.	A Training program for using Sign Language.	No. If No, please go directly to the question 10					No.	Yes.	No.	Several days to a week activity.	Yes.	No.	Yes.
Agree	Female	Saudi	Community pharmacy	Less than 1 year	No. Please go to question 7		No. Please go to question 9		1-3	Written materials., Interpreters.	Use a qualified interpreter., Speaking so the patient can read your lips., Writing information out on the paper for the patient., Use visual aids.	Low reading level of deaf patient	Yes.	Yes.	Pharmacist should be able and skilled to communicate with these patients.	A Training program for using Sign Language.	Yes.	Online.	I don’t know	بعض كلمات الاشاره	Half day.	No.	Yes.	Yes	Several days to a week activity.	Yes.	No.
Agree	Male	Saudi	Community pharmacy	Less than 1 year	No. Please go to question 7	No	Yes, hard of hearing	Sing language.	1-3	Internet access.	Writing information out on the paper for the patient.	Low reading level of deaf patient	No.	No.	An interpreter should be available to help in communication with these patients.	Nothing providing written materials will be enough.	Yes.	Social meeting.	Special need specialists.	How to use telecommunication device for deaf (TDD).	One week.	No.	No.	Yes	Several days to a week activity.	Yes.	Yes.	Yes.
Agree	Male	Saudi	Community pharmacy	Less than 1 year	No. Please go to question 7		No. Please go to question 9		None.	Written materials.	Speaking so the patient can read your lips., Writing information out on the paper for the patient., Use of telecommunication devices for the deaf.	Patient relies on Sign Language	Yes.	No.	Pharmacist should be able and skilled to communicate with these patients.	A Training program for using Sign Language.	No. If No, please go directly to the question 10					Yes.	No.	Yes	Several days to a week activity.	Yes.	Yes.	Yes.
Agree	Male	Non-saudi	Community pharmacy	6-10 years	No. Please go to question 7	No	No. Please go to question 9		More than 3	Internet access.	Use Sign Language., Speaking so the patient can read your lips., Use a family members to interpret., Use visual aids.	Unavailability of an interpreter., Low reading level of deaf patient, Patient relies on Sign Language, Patient lack of willingness to communicate, trying to finish counselling without understanding	Yes.	Yes.	Pharmacist should be able and skilled to communicate with these patients.	A Training program for using Sign Language.	No. If No, please go directly to the question 10					Yes.	Yes.	Yes	More than week.	Yes.	Yes.	Yes.
Agree	Male	Non-saudi	Community pharmacy	1-5 years	No. Please go to question 7	Yes	No. Please go to question 9	Written notes.	None.	Written materials., Internet access.	Use Sign Language., Writing information out on the paper for the patient., Use visual aids.	Low reading level of deaf patient	No.	Yes.	Pharmacist should be able and skilled to communicate with these patients.	A Training program for using Sign Language.	No. If No, please go directly to the question 10					No.	Yes.	Yes	Several days to a week activity.	Yes.	No.
Agree	Male	Saudi	Hospital (outpatient/ER)	1-5 years	No. Please go to question 7		No. Please go to question 9		None.	Written materials.	Writing information out on the paper for the patient.	Patient relies on Sign Language	Yes.	No.	Pharmacist should be able and skilled to communicate with these patients.	A Training program for using Sign Language.	No. If No, please go directly to the question 10					Yes.	Yes.	No.	Several days to a week activity.	Yes.	No.	No.
Agree	Female	Saudi	Hospital (outpatient/ER)	1-5 years	No. Please go to question 7		No. Please go to question 9		None.	Written materials.	Speaking so the patient can read your lips., Writing information out on the paper for the patient., Use visual aids.	None	Yes.	Yes.	An interpreter should be available to help in communication with these patients.	A Training program for using Sign Language.	No. If No, please go directly to the question 10					No.	Yes.	No.	Several days to a week activity.	No.	No.
Agree	Male	Saudi	Hospital (outpatient/ER)	1-5 years	No. Please go to question 7		No. Please go to question 9		1-3	Telecommunication devices	Use Sign Language., Writing information out on the paper for the patient., Use a family members to interpret.	Patient lack of willingness to communicate, trying to finish counselling without understanding	No.	Yes.	An interpreter should be available to help in communication with these patients.	A Training program for using Sign Language.	No. If No, please go directly to the question 10					Yes.	Yes.	No.	More than week.	Yes.	No.	No.
Agree	Female	Saudi	Hospital (outpatient/ER)	1-5 years	No. Please go to question 7	No	No. Please go to question 9		None.	Written materials., Interpreters., Telecommunication devices	Writing information out on the paper for the patient.	Patient lack of willingness to communicate, trying to finish counselling without understanding	No.	Yes.	Pharmacist should be able and skilled to communicate with these patients.	A Training program for using Sign Language.	No. If No, please go directly to the question 10					No.	Yes.	Yes	Several days to a week activity.	Yes.	No.	No.
Agree	Male	Saudi	Hospital (outpatient/ER)	1-5 years	Yes	Yes	Yes, Deaf	Written notes.	None.	Internet access.	Use Sign Language.	Unavailability of an interpreter.	Yes.	Yes.	No legal obligation is present for pharmacist.	Nothing as it is not my responsibility	Yes.	University, curricular course.	Physicians.	Only how to use Sign language.	Half day.	Yes.	Yes.	Yes	One day activity.	Yes.	Yes.	Yes.
Agree	Male	Saudi	Hospital (outpatient/ER)	1-5 years	Yes	Yes	Yes, Deaf	Lips reading.	1-3	Written materials.	Use visual aids.	Unavailability of an interpreter.	Yes.	Yes.	No legal obligation is present for pharmacist.	Nothing as it is not my responsibility	Yes.	Hospital.	Pharmacists.	How to use visual aids.	1- 2 days	Yes.	Yes.	Yes	One day activity.	Yes.	Yes.	Yes.
Agree	Female	Saudi	Community pharmacy	1-5 years	No. Please go to question 7		No. Please go to question 9		1-3	Written materials., Telecommunication devices	Use Sign Language., Writing information out on the paper for the patient., Use a family members to interpret.	Unavailability of an interpreter.	Yes.	Yes.	An interpreter should be available to help in communication with these patients.	A Training program for using Sign Language.	No. If No, please go directly to the question 10					No.	Yes.	Yes	More than week.	Yes.	Yes.	No.
Agree	Male	Non-saudi	Community pharmacy	More than 10 years	No. Please go to question 7		No. Please go to question 9		1-3	Written materials.	Writing information out on the paper for the patient., Use visual aids.	Unavailability of an interpreter.	No.	Yes.	Providing written materials will be enough.	A Training program for using Sign Language.	No. If No, please go directly to the question 10					Yes.	Yes.	No.	Several days to a week activity.	Yes.	No.
Agree	Male	Non-saudi	Community pharmacy	More than 10 years	No. Please go to question 7		No. Please go to question 9		1-3	Written materials.	Writing information out on the paper for the patient., Use visual aids.	Unavailability of an interpreter.	No.	Yes.	Providing written materials will be enough.	A Training program for using Sign Language.	No. If No, please go directly to the question 10					Yes.	Yes.	No.	Several days to a week activity.	Yes.	No.
Agree	Male	Non-saudi	Community pharmacy	6-10 years	No. Please go to question 7		No. Please go to question 9		None.	Written materials., Internet access.	Use a qualified interpreter., Writing information out on the paper for the patient., Use a family members to interpret.	Patient relies on Sign Language	Yes.	Yes.	Pharmacist should be able and skilled to communicate with these patients.	A Training program for using Sign Language.	No. If No, please go directly to the question 10					Yes.	No.	Yes	Several days to a week activity.	Yes.	Yes.	No.
Agree	Female	Saudi	Hospital (outpatient/ER)	Less than 1 year	No. Please go to question 7	No	Yes, Deaf	Written notes.	None.	Written materials.	Use a qualified interpreter.	Unavailability of an interpreter.	Yes.	Yes.	No legal obligation is present for pharmacist.	Nothing as it is not my responsibility	Yes.	University, curricular course.	Pharmacists.	Only how to use Sign language.	Half day.	Yes.	Yes.	Yes	One day activity.	Yes.	Yes.	Yes.
Agree	Male	Saudi	Community pharmacy	1-5 years	No. Please go to question 7		No. Please go to question 9		None.	Written materials., Internet access.	Writing information out on the paper for the patient., Use a family members to interpret., Use visual aids.	Low reading level of deaf patient	Yes.	No.	Pharmacist should be able and skilled to communicate with these patients.	A Training program for using Sign Language.	No. If No, please go directly to the question 10					Yes.	Yes.	Yes	More than week.	Yes.	No.
Agree	Male	Saudi	Hospital (outpatient/ER)	6-10 years	Yes		Yes, Deaf		None.	Written materials.	Use Sign Language.	Low reading level of deaf patient	Yes.	Yes.	Pharmacist should be able and skilled to communicate with these patients.	Nothing providing written materials will be enough.	Yes.	Hospital.	Pharmacists.	Only how to use Sign language.	Half day.	Yes.	Yes.	No.	One day activity.	Yes.	Yes.	Yes.
Agree	Female	Saudi	Community pharmacy	Less than 1 year	No. Please go to question 7		No. Please go to question 9		None.	Written materials.	Writing information out on the paper for the patient., Use a family members to interpret.	Low reading level of deaf patient, Patient lack of willingness to communicate, trying to finish counselling without understanding	Yes.	Yes.	Pharmacist should be able and skilled to communicate with these patients.	A Training program for using Sign Language.	No. If No, please go directly to the question 10					No.	Yes.	No.	More than week.	Yes.	No.
Agree	Female	Saudi	Hospital (outpatient/ER)	1-5 years	No. Please go to question 7		No. Please go to question 9		1-3	Written materials., Interpreters., Internet access., Telecommunication devices	Use a qualified interpreter., Speaking so the patient can read your lips., Writing information out on the paper for the patient., Use a family members to interpret., Use visual aids.	Unavailability of an interpreter., Low reading level of deaf patient	Yes.	Yes.	Pharmacist should be able and skilled to communicate with these patients.	A Training program for using Sign Language.	No. If No, please go directly to the question 10					No.	Yes.	Yes	Several days to a week activity.	Yes.	No.
Agree	Female	Saudi	Hospital (outpatient/ER)	1-5 years	No. Please go to question 7		No. Please go to question 9		None.	Written materials.	Writing information out on the paper for the patient.	Patient relies on Sign Language	Yes.	Yes.	Providing written materials will be enough.	A Training program for using Sign Language.	No. If No, please go directly to the question 10					No.	Yes.	No.	One day activity.	Yes.	No.	No.
Agree	Female	Saudi	Hospital (outpatient/ER)	Less than 1 year	No. Please go to question 7		No. Please go to question 9		None.	Written materials., Internet access.	Writing information out on the paper for the patient., Use a family members to interpret., Use visual aids.	Unavailability of an interpreter., Low reading level of deaf patient	No.	Yes.	Pharmacist should be able and skilled to communicate with these patients.	A Training program for using Sign Language.	No. If No, please go directly to the question 10					No.	Yes.	Yes	More than week.	Yes.	No.
Agree	Female	Saudi	Community pharmacy	1-5 years	No. Please go to question 7		No. Please go to question 9		None.	Written materials.	Use a qualified interpreter., Use a family members to interpret., Use visual aids.	Patient relies on Sign Language	No.	Yes.	No legal obligation is present for pharmacist.	Nothing providing written materials will be enough.	No. If No, please go directly to the question 10	Hospital.	Health educators.	How to use visual aids.	1- 2 days	No.	Yes.	Yes	More than week.	No.	No.	No.
Agree	Female	Saudi	Hospital (outpatient/ER)	1-5 years	No. Please go to question 7	No	Yes, Deaf	Sing language.	1-3	Interpreters.	Use a family members to interpret.	Patient relies on Sign Language	No.	No.	Pharmacist should be able and skilled to communicate with these patients.	Nothing providing written materials will be enough.	No. If No, please go directly to the question 10	Social meeting.	Nurses.	How to use visual aids.	1- 2 days	No.	Yes.	Yes	Several days to a week activity.	Yes.	Yes.	No.
Agree	Female	Saudi	Community pharmacy	Less than 1 year	No. Please go to question 7		No. Please go to question 9		1-3	Written materials., Internet access.	Use Sign Language., Writing information out on the paper for the patient., Use visual aids.	Unavailability of an interpreter.	Yes.	Yes.	An interpreter should be available to help in communication with these patients.	A Training program for using Sign Language.	No. If No, please go directly to the question 10					No.	Yes.	Yes	One day activity.	Yes.	No.
Agree	Female	Saudi	Community pharmacy	Less than 1 year	No. Please go to question 7		No. Please go to question 9		None.	Internet access., Telecommunication devices	Use Sign Language., Writing information out on the paper for the patient., Use a family members to interpret., Use of telecommunication devices for the deaf.	Patient relies on Sign Language	No.	Yes.	Pharmacist should be able and skilled to communicate with these patients.	A Training program for using Sign Language.	Yes.	Online.	Special need specialists.	Only how to use Sign language.	1- 2 days	No.	Yes.	Yes	More than week.	Yes.	No.
Agree	Male	Non-saudi	Community pharmacy	More than 10 years	No. Please go to question 7		No. Please go to question 9		1-3	Written materials.	Writing information out on the paper for the patient., Use visual aids.	Unavailability of an interpreter.	No.	Yes.	Providing written materials will be enough.	A Training program for using Sign Language.	No. If No, please go directly to the question 10					Yes.	Yes.	No.	Several days to a week activity.	Yes.	No.
Agree	Female	Saudi	Community pharmacy	1-5 years	No. Please go to question 7	No	Yes, hard of hearing	Written notes.	More than 3	Telecommunication devices	Writing information out on the paper for the patient.	Low reading level of deaf patient	Yes.	Yes.	Pharmacist should be able and skilled to communicate with these patients.	Nothing providing written materials will be enough.	Yes.	Hospital.	Health educators.	How to use writing notes.	1- 2 days	Yes.	Yes.	Yes	Several days to a week activity.	No.	Yes.	Yes.
Agree	Male	Saudi	Hospital (outpatient/ER)	Less than 1 year	No. Please go to question 7		No. Please go to question 9		None.	Written materials., Interpreters.	Use Sign Language., Use visual aids.	Unavailability of an interpreter., Low reading level of deaf patient, Patient lack of willingness to communicate, trying to finish counselling without understanding	No.	Yes.	Pharmacist should be able and skilled to communicate with these patients.	A Training program for using Sign Language.	No. If No, please go directly to the question 10					No.	Yes.	Yes	One day activity.	Yes.	No.
Agree	Female	Saudi	Community pharmacy	More than 10 years	No. Please go to question 7	Yes	No. Please go to question 9	Sing language.	None.	Telecommunication devices	Speaking so the patient can read your lips.	Patient relies on Sign Language	Yes.	No.	Pharmacist should be able and skilled to communicate with these patients.	A Training program for using Sign Language.	Yes.	Hospital.	Physicians.	How to effectively engage those patients in communication using body gesture.	1- 2 days	Yes.	No.	Yes	One day activity.	Yes.	Yes.	Yes.
Agree	Male	Saudi	Hospital (outpatient/ER)	1-5 years	No. Please go to question 7		No. Please go to question 9		1-3	Written materials.	Speaking so the patient can read your lips., Writing information out on the paper for the patient., Use a family members to interpret.	Unavailability of an interpreter.	Yes.	Yes.	Providing written materials will be enough.	Nothing providing written materials will be enough.	No. If No, please go directly to the question 10					No.	Yes.	No.	Several days to a week activity.	Yes.	No.	No.
Agree	Female	Saudi	Hospital (outpatient/ER)	6-10 years	No. Please go to question 7		No. Please go to question 9		1-3	Written materials., Pronounce my word very clear to make them read my lips easily	Speaking so the patient can read your lips., Writing information out on the paper for the patient., Use a family members to interpret., Use visual aids.	Unavailability of an interpreter., Patient relies on Sign Language, Patient lack of willingness to communicate, trying to finish counselling without understanding	No.	Yes.	An interpreter should be available to help in communication with these patients.	A Training program for using Sign Language.	Yes.	Online.	I don’t know	Only how to use Sign language.	One week.	No.	Yes.	Yes	More than week.	Yes.	No.
Agree	Male	Saudi	Hospital (outpatient/ER)	6-10 years	No. Please go to question 7		No. Please go to question 9		None.	Written materials.	Writing information out on the paper for the patient.	Unavailability of an interpreter.	Yes.	Yes.	An interpreter should be available to help in communication with these patients.	A Training program for using Sign Language.	No. If No, please go directly to the question 10					No.	Yes.	Yes	More than week.	Yes.	No.
Agree	Female	Saudi	Hospital (outpatient/ER)	Less than 1 year	No. Please go to question 7		No. Please go to question 9		None.	Written materials.	Writing information out on the paper for the patient., Use a family members to interpret.	Unavailability of an interpreter., Low reading level of deaf patient	Yes.	Yes.	Pharmacist should be able and skilled to communicate with these patients.	A Training program for using Sign Language.	No. If No, please go directly to the question 10					No.	Yes.	Yes	Several days to a week activity.	Yes.	No.
Agree	Male	Saudi	Hospital (outpatient/ER)	More than 10 years	No. Please go to question 7		No. Please go to question 9		None.	Written materials., Interpreters.	Use Sign Language., Speaking so the patient can read your lips., Writing information out on the paper for the patient., Use of telecommunication devices for the deaf., Use visual aids.	Patient relies on Sign Language, Patient lack of willingness to communicate, trying to finish counselling without understanding	Yes.	No.	An interpreter should be available to help in communication with these patients.	Nothing as it is not my responsibility	No. If No, please go directly to the question 10	Online.	Physicians.	Only how to use Sign language.	One week.	No.	No.	No.	Several days to a week activity.	No.	Yes.	No.
Agree	Female	Saudi	Hospital (outpatient/ER)	Less than 1 year	No. Please go to question 7		No. Please go to question 9		1-3	Written materials., Internet access., Telecommunication devices	Speaking so the patient can read your lips., Writing information out on the paper for the patient., Use a family members to interpret., Use of telecommunication devices for the deaf.	Patient lack of willingness to communicate, trying to finish counselling without understanding	Yes.	Yes.	Pharmacist should be able and skilled to communicate with these patients.	A Training program for using Sign Language.	No. If No, please go directly to the question 10					No.	Yes.	Yes	More than week.	Yes.	Yes.	No.
Agree	Male	Saudi	Hospital (outpatient/ER)	1-5 years	No. Please go to question 7		No. Please go to question 9		None.	Interpreters.	Use Sign Language.	Unavailability of an interpreter., Patient lack of willingness to communicate, trying to finish counselling without understanding	No.	No.	No legal obligation is present for pharmacist.	Nothing as it is not my responsibility	No. If No, please go directly to the question 10		I don’t know	Only how to use Sign language.	Half day.	No.	No.	No.	One day activity.	No.	No.	No.
Agree	Male	Non-saudi	Community pharmacy	More than 10 years	No. Please go to question 7	No	No. Please go to question 9	Written notes.	1-3	Written materials.	Writing information out on the paper for the patient.	Low reading level of deaf patient	Yes.	Yes.	Pharmacist should be able and skilled to communicate with these patients.	Nothing providing written materials will be enough.	No. If No, please go directly to the question 10					Yes.	Yes.	Yes	Several days to a week activity.	Yes.	Yes.	Yes.
Agree	Female	Saudi	Hospital (outpatient/ER)	1-5 years	No. Please go to question 7		No. Please go to question 9		None.	Written materials.	Use Sign Language., Writing information out on the paper for the patient., Use a family members to interpret., Use visual aids.	Unavailability of an interpreter., Low reading level of deaf patient, Patient relies on Sign Language	Yes.	Yes.	Providing written materials will be enough.	Nothing providing written materials will be enough.	No. If No, please go directly to the question 10					No.	Yes.	No.	One day activity.	No.	No.
Agree	Female	Saudi	Hospital (outpatient/ER)	Less than 1 year	No. Please go to question 7		Yes, hard of hearing	Lips reading.	None.	Interpreters.	Writing information out on the paper for the patient., Use a family members to interpret.	Unavailability of an interpreter., Low reading level of deaf patient, غطاء الوجه للنساء و لبس الكمام يمنع من قراء الشفاة	Yes.	Yes.	Pharmacist should be able and skilled to communicate with these patients.	Interactive matrials, like adding medications information in a video uploaded at the Internet, so they can get it through barcode, like what pharmacist dr. Mohammad alyami did in one of najran hospital	No. If No, please go directly to the question 10					No.	Yes.	Yes	More than week.	No.	No.
Agree	Female	Saudi	Hospital (outpatient/ER)	Less than 1 year	No. Please go to question 7		No. Please go to question 9		1-3	Internet access.	Speaking so the patient can read your lips., Writing information out on the paper for the patient., Use visual aids.	Patient relies on Sign Language	No.	Yes.	Pharmacist should be able and skilled to communicate with these patients.	A Training program for using Sign Language.	No. If No, please go directly to the question 10					No.	Yes.	No.	Several days to a week activity.	Yes.	No.
Agree	Male	Saudi	Community pharmacy	More than 10 years	No. Please go to question 7		No. Please go to question 9		None.	Internet access.	Use Sign Language.	Patient relies on Sign Language	Yes.	Yes.	Providing written materials will be enough.	A Training program for using Sign Language.	No. If No, please go directly to the question 10		Special need specialists.	How to use writing notes.	One week.	No.	No.	Yes	One day activity.	Yes.	Yes.	Yes.
Agree	Male	Saudi	Hospital (outpatient/ER)	More than 10 years	No. Please go to question 7		No. Please go to question 9		None.	Written materials.	Use Sign Language., Writing information out on the paper for the patient.	Low reading level of deaf patient, Patient lack of willingness to communicate, trying to finish counselling without understanding	No.	Yes.	Pharmacist should be able and skilled to communicate with these patients.	A Training program for using Sign Language.	No. If No, please go directly to the question 10					Yes.	Yes.	Yes	One day activity.	Yes.	No.
Agree	Male	Saudi	Community pharmacy	Less than 1 year	No. Please go to question 7		No. Please go to question 9		None.	Written materials.	Writing information out on the paper for the patient.	Unavailability of an interpreter., Low reading level of deaf patient, Patient relies on Sign Language	No.	Yes.	An interpreter should be available to help in communication with these patients.	A Training program for using Sign Language.	No. If No, please go directly to the question 10					No.	Yes.	No.	Several days to a week activity.	Yes.	No.
Agree	Female	Saudi	Hospital (outpatient/ER)	1-5 years	No. Please go to question 7		Yes, hard of hearing	Lips reading.	None.	Written materials.	Use Sign Language., Speaking so the patient can read your lips., Writing information out on the paper for the patient., Use a family members to interpret.	Unavailability of an interpreter.	Yes.	No.	Pharmacist should be able and skilled to communicate with these patients.	A Training program for using Sign Language.	No. If No, please go directly to the question 10					No.	Yes.	Yes	Several days to a week activity.	Yes.	No.	No.
Agree	Male	Saudi	Community pharmacy	Less than 1 year	No. Please go to question 7		No. Please go to question 9		None.	Internet access.	Writing information out on the paper for the patient.	Unavailability of an interpreter.	No.	No.	Pharmacist should be able and skilled to communicate with these patients.	Nothing as it is not my responsibility	No. If No, please go directly to the question 10					No.	No.	No.	More than week.	No.	No.	Yes.
Agree	Male	Saudi	Community pharmacy	Less than 1 year	No. Please go to question 7		No. Please go to question 9		1-3	Written materials.	Use Sign Language., Use a family members to interpret., Use visual aids.	Unavailability of an interpreter.	Yes.	Yes.	Providing written materials will be enough.	A Training program for using Sign Language.	No. If No, please go directly to the question 10					No.	Yes.	No.	Several days to a week activity.	No.	No.
Agree	Male	Saudi	Community pharmacy	1-5 years	Yes	No	Yes, hard of hearing	Lips reading.	None.	Internet access.	Speaking so the patient can read your lips.	Low reading level of deaf patient	No.	Yes.	An interpreter should be available to help in communication with these patients.	Nothing as it is not my responsibility	No. If No, please go directly to the question 10	University, curricular course.	Health educators.	How to effectively engage those patients in communication using body gesture.	1- 2 days	Yes.	No.	Yes	Several days to a week activity.	Yes.	Yes.	No.
Agree	Male	Saudi	Community pharmacy	1-5 years	No. Please go to question 7		No. Please go to question 9		None.	Written materials., Telecommunication devices	Use Sign Language., Writing information out on the paper for the patient., Use visual aids.	Patient lack of willingness to communicate, trying to finish counselling without understanding	Yes.	Yes.	Pharmacist should be able and skilled to communicate with these patients.	Nothing providing written materials will be enough.	Yes.	Online.	I don’t know	Only how to use Sign language., How to use writing notes.	Half day.	Yes.	No.	Yes	One day activity.	Yes.	No.	Yes.
Agree	Male	Saudi	Community pharmacy	Less than 1 year	No. Please go to question 7		No. Please go to question 9		1-3	Written materials.	Writing information out on the paper for the patient., Use visual aids.	Patient relies on Sign Language, Patient lack of willingness to communicate, trying to finish counselling without understanding	No.	Yes.	Providing written materials will be enough.	A Training program for using Sign Language.	No. If No, please go directly to the question 10					No.	Yes.	No.	Several days to a week activity.	No.	No.
Agree	Male	Saudi	Community pharmacy	Less than 1 year	No. Please go to question 7		No. Please go to question 9		More than 3	Written materials., Interpreters.	Use Sign Language., Writing information out on the paper for the patient.	Patient relies on Sign Language	Yes.	No.	Pharmacist should be able and skilled to communicate with these patients.	A Training program for using Sign Language.	Yes.	Al-Dawaa ( Extra- curricular activity)	Pharmacists.	Only how to use Sign language.	3 days	Yes.	Yes.	Yes	Several days to a week activity.	Yes.	Yes.	No.
Agree	Female	Saudi	Community pharmacy	Less than 1 year	No. Please go to question 7		No. Please go to question 9		None.	Written materials.	Use Sign Language.	Low reading level of deaf patient, Patient relies on Sign Language, Patient lack of willingness to communicate, trying to finish counselling without understanding	Yes.	No.	Pharmacist should be able and skilled to communicate with these patients.	A Training program for using Sign Language.	No. If No, please go directly to the question 10					Yes.	Yes.	Yes	One day activity.	Yes.	No.	No.
Agree	Male	Saudi	Community pharmacy	Less than 1 year	No. Please go to question 7		No. Please go to question 9		None.	Written materials.	Writing information out on the paper for the patient., Use a family members to interpret.	Patient relies on Sign Language	Yes.	No.	Providing written materials will be enough.	Nothing providing written materials will be enough.	No. If No, please go directly to the question 10					No.	Yes.	No.	One day activity.	No.	No.
Agree	Female	Saudi	Hospital (outpatient/ER)	1-5 years	No. Please go to question 7		No. Please go to question 9		None.	Written materials.	Writing information out on the paper for the patient., Use a family members to interpret.	Low reading level of deaf patient, Patient lack of willingness to communicate, trying to finish counselling without understanding	Yes.	Yes.	Pharmacist should be able and skilled to communicate with these patients.	A Training program for using Sign Language.	Yes.	Online.	Pharmacists.	How to effectively engage those patients in communication using body gesture.	Half day.	No.	Yes.	Yes	Several days to a week activity.	Yes.	Yes.	No.
Agree	Male	Saudi	Hospital (outpatient/ER)	More than 10 years	No. Please go to question 7		No. Please go to question 9		1-3	Written materials., Internet access.	Speaking so the patient can read your lips., Writing information out on the paper for the patient.	Low reading level of deaf patient, Patient relies on Sign Language	Yes.	Yes.	Pharmacist should be able and skilled to communicate with these patients.	A Training program for using Sign Language.	No. If No, please go directly to the question 10					No.	Yes.	Yes	Several days to a week activity.	No.	No.
Agree	Female	Saudi	Hospital (outpatient/ER)	1-5 years	No. Please go to question 7		No. Please go to question 9		None.	Written materials.	Writing information out on the paper for the patient.	Unavailability of an interpreter., Low reading level of deaf patient, ضعف مهارات الصيدلي في التواصل مع هذه الفئة	Yes.	No.	Pharmacist should be able and skilled to communicate with these patients.	A Training program for using Sign Language.	No. If No, please go directly to the question 10					No.	Yes.	Yes	More than week.	Yes.	No.
Agree	Male	Saudi	Hospital (outpatient/ER)	6-10 years	No. Please go to question 7		No. Please go to question 9		None.	Written materials.	Speaking so the patient can read your lips., Writing information out on the paper for the patient., Use a family members to interpret.	Patient lack of willingness to communicate, trying to finish counselling without understanding	No.	Yes.	Pharmacist should be able and skilled to communicate with these patients.	A Training program for using Sign Language.	No. If No, please go directly to the question 10					No.	No.	No.	More than week.	No.	No.
Agree	Male	Saudi	Hospital (outpatient/ER)	6-10 years	No. Please go to question 7		No. Please go to question 9		None.	Written materials., Interpreters.	Use Sign Language., Speaking so the patient can read your lips., Writing information out on the paper for the patient., Use a family members to interpret., Use visual aids.	Low reading level of deaf patient, Patient relies on Sign Language	No.	Yes.	Pharmacist should be able and skilled to communicate with these patients.	A Training program for using Sign Language.	No. If No, please go directly to the question 10					Yes.	Yes.	No.	One day activity.	Yes.	No.	No.
Agree	Female	Saudi	Hospital (outpatient/ER)	1-5 years	No. Please go to question 7		No. Please go to question 9		1-3	Written materials.	Use Sign Language., Writing information out on the paper for the patient.	Unavailability of an interpreter., Patient relies on Sign Language	Yes.	Yes.	An interpreter should be available to help in communication with these patients.	Nothing providing written materials will be enough.	No. If No, please go directly to the question 10					Yes.	Yes.	Yes	Several days to a week activity.	Yes.	No.
Agree	Female	Non-saudi	Community pharmacy	More than 10 years	No. Please go to question 7		No. Please go to question 9		1-3	Written materials.	Speaking so the patient can read your lips., Writing information out on the paper for the patient., Use a family members to interpret.	Unavailability of an interpreter., Low reading level of deaf patient	Yes.	No.	Pharmacist should be able and skilled to communicate with these patients.	Nothing providing written materials will be enough.	No. If No, please go directly to the question 10					Yes.	Yes.	No.	Several days to a week activity.	No.	No.
Agree	Male	Saudi	Hospital (outpatient/ER)	1-5 years	No. Please go to question 7		No. Please go to question 9		None.	Written materials.	Use Sign Language., Writing information out on the paper for the patient., Use a family members to interpret.	Low reading level of deaf patient	Yes.	Yes.	Providing written materials will be enough.	Nothing providing written materials will be enough.	No. If No, please go directly to the question 10					Yes.	No.	No.	One day activity.	No.	No.	Yes.
Agree	Male	Saudi	Hospital (outpatient/ER)	6-10 years	No. Please go to question 7	No	Yes, hard of hearing	Sing language.	1-3	Interpreters.	Use a qualified interpreter.	Unavailability of an interpreter.	No.	No.	Pharmacist should be able and skilled to communicate with these patients.	Nothing as it is not my responsibility	Yes.	University, curricular course.	Pharmacists.	How to effectively engage those patients in communication using body gesture.	Half day.	Yes.	Yes.	Yes	One day activity.	Yes.	Yes.	Yes.
Agree	Female	Saudi	Community pharmacy	Less than 1 year	No. Please go to question 7	No	No. Please go to question 9		None.	Written materials.	Use Sign Language., Writing information out on the paper for the patient.	Low reading level of deaf patient, Patient relies on Sign Language, Patient lack of willingness to communicate, trying to finish counselling without understanding	No.	Yes.	Pharmacist should be able and skilled to communicate with these patients.	A Training program for using Sign Language.	No. If No, please go directly to the question 10					No.	Yes.	Yes	One day activity.	Yes.	No.
Agree	Male	Saudi	Community pharmacy	1-5 years	Yes	No	No. Please go to question 9		1-3	Written materials.	Use Sign Language.	Unavailability of an interpreter.	Yes.	Yes.	No legal obligation is present for pharmacist.	Nothing as it is not my responsibility	Yes.	University, curricular course.	Physicians.	Only how to use Sign language.	Half day.	Yes.	Yes.	Yes	One day activity.	Yes.	Yes.	Yes.
Agree	Male	Saudi	Community pharmacy	1-5 years	No. Please go to question 7		Yes, hard of hearing	Sing language.	1-3	Written materials.	Use Sign Language.	Unavailability of an interpreter., Patient lack of willingness to communicate, trying to finish counselling without understanding	No.	Yes.	Pharmacist should be able and skilled to communicate with these patients.	A Training program for using Sign Language.	No. If No, please go directly to the question 10					Yes.	Yes.	Yes	More than week.	Yes.	No.
Agree	Male	Non-saudi	Community pharmacy	More than 10 years	No. Please go to question 7		No. Please go to question 9		None.	Written materials., Internet access.	Writing information out on the paper for the patient., Use visual aids.	Unavailability of an interpreter., Low reading level of deaf patient	Yes.	No.	Providing written materials will be enough.	Nothing providing written materials will be enough.	No. If No, please go directly to the question 10					Yes.	No.	No.	One day activity.	No.	No.
Agree	Male	Saudi	Community pharmacy	Less than 1 year	No. Please go to question 7		No. Please go to question 9		1-3	Written materials.	Writing information out on the paper for the patient., Use a family members to interpret., Use visual aids.	Low reading level of deaf patient	Yes.	Yes.	An interpreter should be available to help in communication with these patients.	A Training program for using Sign Language.	No. If No, please go directly to the question 10					Yes.	No.	Yes	Several days to a week activity.	Yes.	No.
Agree	Male	Non-saudi	Community pharmacy	More than 10 years	No. Please go to question 7		No. Please go to question 9		1-3	Written materials., Internet access.	Use Sign Language., Writing information out on the paper for the patient., Use visual aids.	Unavailability of an interpreter.	Yes.	Yes.	An interpreter should be available to help in communication with these patients.	Nothing as it is not my responsibility	No. If No, please go directly to the question 10					No.	No.	No.	Several days to a week activity.	No.	No.	No.
Agree	Female	Saudi	Community pharmacy	Less than 1 year	No. Please go to question 7		No. Please go to question 9		1-3	Written materials.	Use Sign Language., Writing information out on the paper for the patient.	Patient lack of willingness to communicate, trying to finish counselling without understanding	No.	No.	Pharmacist should be able and skilled to communicate with these patients.	A Training program for using Sign Language.	Yes.	University, curricular course.	Special need specialists.	Only how to use Sign language.	1- 2 days	Yes.	Yes.	Yes	Several days to a week activity.	Yes.	No.
Agree	Female	Saudi	Community pharmacy	Less than 1 year	No. Please go to question 7		No. Please go to question 9		1-3	Written materials.	Use Sign Language., Writing information out on the paper for the patient.	Patient lack of willingness to communicate, trying to finish counselling without understanding	No.	No.	Pharmacist should be able and skilled to communicate with these patients.	A Training program for using Sign Language.	Yes.	University, curricular course.	Special need specialists.	Only how to use Sign language.	1- 2 days	Yes.	Yes.	Yes	Several days to a week activity.	Yes.	No.
Agree	Female	Saudi	Hospital (outpatient/ER)	1-5 years	No. Please go to question 7		No. Please go to question 9		1-3	Written materials.	Use Sign Language., Writing information out on the paper for the patient.	Low reading level of deaf patient, Patient relies on Sign Language	No.	Yes.	Pharmacist should be able and skilled to communicate with these patients.	A Training program for using Sign Language.	No. If No, please go directly to the question 10					Yes.	Yes.	Yes	Several days to a week activity.	Yes.	No.
Agree	Female	Non-saudi	Hospital (outpatient/ER)	1-5 years	Yes	No	Yes, Deaf	Sing language.	1-3	Written materials.	Use Sign Language., Writing information out on the paper for the patient.	Low reading level of deaf patient, Patient lack of willingness to communicate, trying to finish counselling without understanding	No.	Yes.	Pharmacist should be able and skilled to communicate with these patients.	Nothing providing written materials will be enough.	No. If No, please go directly to the question 10					Yes.	Yes.	Yes	One day activity.	Yes.	No.
Agree	Female	Saudi	Hospital (outpatient/ER)	1-5 years	No. Please go to question 7		No. Please go to question 9		1-3	Written materials., Telecommunication devices	Use Sign Language., Writing information out on the paper for the patient., Use a family members to interpret.	Patient relies on Sign Language	Yes.	Yes.	No legal obligation is present for pharmacist.	A Training program for using Sign Language.	No. If No, please go directly to the question 10		Special need specialists.	Only how to use Sign language.	One week.	No.	Yes.	Yes	More than week.	No.	Yes.	No.
Agree	Female	Saudi	Community pharmacy	1-5 years	No. Please go to question 7		No. Please go to question 9		None.	Written materials.	Writing information out on the paper for the patient., Use visual aids.	Unavailability of an interpreter.	No.	Yes.	Providing written materials will be enough.	A Training program for using Sign Language.	No. If No, please go directly to the question 10					No.	Yes.	Yes	More than week.	Yes.	No.
Agree	Male	Saudi	Hospital (outpatient/ER)	1-5 years	No. Please go to question 7		Yes, Deaf	Lips reading.	None.	Internet access.	Use Sign Language.	Patient relies on Sign Language	Yes.	Yes.	Pharmacist should be able and skilled to communicate with these patients.	Nothing providing written materials will be enough.	Yes.	Hospital.	Health educators.	How to effectively engage those patients in communication using body gesture.	1- 2 days	Yes.	Yes.	Yes	One day activity.	Yes.	Yes.	Yes.
Agree	Male	Non-saudi	Community pharmacy	1-5 years	No. Please go to question 7		No. Please go to question 9		1-3	Loudly but the use hearing machin	Speak loudly	They requir to speak loudly and also need to start hearing machin	Yes.	Yes.	Pharmacist should be able and skilled to communicate with these patients.	A Training program for using Sign Language.	No. If No, please go directly to the question 10					Yes.	Yes.	Yes	Several days to a week activity.	Yes.	Yes.	Yes.
Agree	Male	Non-saudi	Community pharmacy	1-5 years	No. Please go to question 7	No	No. Please go to question 9		1-3	Written materials., Internet access., By signs and pictures	Use Sign Language., Speaking so the patient can read your lips., Writing information out on the paper for the patient., Use visual aids.	Low reading level of deaf patient	Yes.	No.	Pharmacist should be able and skilled to communicate with these patients.	It is easy to communicate with them by signs and photo from internet and signs and lines on the medicine boxes .	No. If No, please go directly to the question 10					Yes.	No.	No.	One day activity.	Yes.	No.
Disagree	Male	Non-saudi	Community pharmacy	More than 10 years	No. Please go to question 7		No. Please go to question 9		None.	Written materials.	Writing information out on the paper for the patient.	Low reading level of deaf patient	Yes.	No.	Pharmacist should be able and skilled to communicate with these patients.	Nothing providing written materials will be enough.	No. If No, please go directly to the question 10					No.	No.	No.	One day activity.	Yes.	No.
Agree	Male	Non-saudi	Community pharmacy	More than 10 years	No. Please go to question 7		No. Please go to question 9		1-3	Written materials., Internet access.	Writing information out on the paper for the patient., Use a family members to interpret., Use visual aids.	Unavailability of an interpreter., Patient relies on Sign Language	Yes.	No.	Pharmacist should be able and skilled to communicate with these patients.	A Training program for using Sign Language.	No. If No, please go directly to the question 10					No.	Yes.	No.	One day activity.	Yes.	No.	Yes.
Agree	Male	Non-saudi	Community pharmacy	1-5 years	No. Please go to question 7		No. Please go to question 9		1-3	Written materials., Internet access.	Use Sign Language., Writing information out on the paper for the patient.	Unavailability of an interpreter.	Yes.	No.	Pharmacist should be able and skilled to communicate with these patients.	A Training program for using Sign Language.	Yes.	Social meeting.	Special need specialists.	Only how to use Sign language.	Half day.	Yes.	Yes.	Yes	Several days to a week activity.	Yes.	No.	No.
Agree	Male	Non-saudi	Community pharmacy	6-10 years	No. Please go to question 7		Yes, hard of hearing	Lips reading.	1-3	Written materials., Telecommunication devices	Use Sign Language., Speaking so the patient can read your lips., Writing information out on the paper for the patient., Use of telecommunication devices for the deaf., Use visual aids.	Patient relies on Sign Language	Yes.	Yes.	Pharmacist should be able and skilled to communicate with these patients.	A Training program for using Sign Language.	No. If No, please go directly to the question 10					Yes.	Yes.	Yes	Several days to a week activity.	Yes.	Yes.	Yes.
Agree	Male	Saudi	Community pharmacy	Less than 1 year	Yes	No	Yes, hard of hearing	Sing language.	1-3	Interpreters.	Writing information out on the paper for the patient.	Patient lack of willingness to communicate, trying to finish counselling without understanding	Yes.	Yes.	Pharmacist should be able and skilled to communicate with these patients.	Nothing providing written materials will be enough.	No. If No, please go directly to the question 10	Social meeting.	Pharmacists.	Only how to use Sign language.	One week.	Yes.	Yes.	Yes	More than week.	Yes.	No.	Yes.
Agree	Male	Non-saudi	Community pharmacy	More than 10 years	No. Please go to question 7	No	No. Please go to question 9	Written notes.	1-3	Written materials.	Use Sign Language., Writing information out on the paper for the patient.	Unavailability of an interpreter., Low reading level of deaf patient	Yes.	Yes.	Pharmacist should be able and skilled to communicate with these patients.	A Training program for using Sign Language.	No. If No, please go directly to the question 10	Social meeting.	Pharmacists.	Only how to use Sign language., How to effectively engage those patients in communication using body gesture.	1- 2 days	No.	Yes.	Yes	Several days to a week activity.	Yes.	No.	No.
Agree	Male	Non-saudi	Community pharmacy	1-5 years	No. Please go to question 7		No. Please go to question 9		1-3	Written materials., Internet access.	Use Sign Language., Writing information out on the paper for the patient., Use of telecommunication devices for the deaf.	Patient relies on Sign Language	No.	No.	Pharmacist should be able and skilled to communicate with these patients.	A Training program for using Sign Language.	No. If No, please go directly to the question 10					Yes.	Yes.	Yes	One day activity.	Yes.	Yes.
Agree	Female	Saudi	Community pharmacy	Less than 1 year	No. Please go to question 7	Yes	Yes, hard of hearing	Sing language.	1-3	Interpreters., Telecommunication devices	Speaking so the patient can read your lips., Writing information out on the paper for the patient.	Low reading level of deaf patient, Patient relies on Sign Language	Yes.	No.	Pharmacist should be able and skilled to communicate with these patients.	Nothing providing written materials will be enough.	No. If No, please go directly to the question 10	Extra-curricular activity in university.	Special need specialists.	How to use visual aids., How to use telecommunication device for deaf (TDD).	1- 2 days	Yes.	Yes.	Yes	One day activity.	No.	Yes.	Yes.
Agree	Female	Saudi	Hospital (outpatient/ER)	Less than 1 year	No. Please go to question 7		No. Please go to question 9		None.	Written materials., Interpreters.	Use Sign Language., Use a qualified interpreter., Speaking so the patient can read your lips., Use a family members to interpret., Use visual aids.	Unavailability of an interpreter.	Yes.	Yes.	Pharmacist should be able and skilled to communicate with these patients.	A Training program for using Sign Language.	No. If No, please go directly to the question 10					No.	No.	Yes	Several days to a week activity.	Yes.	No.
Agree	Female	Saudi	Hospital (outpatient/ER)	Less than 1 year	No. Please go to question 7		No. Please go to question 9		None.	Written materials.	Writing information out on the paper for the patient., Use a family members to interpret.	Unavailability of an interpreter.	Yes.	Yes.	Pharmacist should be able and skilled to communicate with these patients.	A Training program for using Sign Language.	No. If No, please go directly to the question 10					Yes.	Yes.	No.	One day activity.	No.	No.
Agree	Female	Saudi	Hospital (outpatient/ER)	1-5 years	No. Please go to question 7		No. Please go to question 9		None.	Internet access.	Writing information out on the paper for the patient., Use a family members to interpret., Use visual aids.	Unavailability of an interpreter., Low reading level of deaf patient	Yes.	Yes.	Pharmacist should be able and skilled to communicate with these patients.	Learning the skills of dealing with this type of patients not necessarily sign language	No. If No, please go directly to the question 10					No.	Yes.	No.	Several days to a week activity.	Yes.	No.
Agree	Female	Saudi	Hospital (outpatient/ER)	Less than 1 year	Yes	Yes	Yes, hard of hearing	Sing language.	More than 3	Interpreters., Internet access.	Use Sign Language., Speaking so the patient can read your lips., Writing information out on the paper for the patient.	Unavailability of an interpreter., Low reading level of deaf patient, Patient lack of willingness to communicate, trying to finish counselling without understanding	No.	No.	An interpreter should be available to help in communication with these patients.	A Training program for using Sign Language.	No. If No, please go directly to the question 10					Yes.	No.	Yes	More than week.	Yes.	Yes.	No.
Agree	Female	Non-saudi	Community pharmacy	Less than 1 year	No. Please go to question 7		No. Please go to question 9		1-3	Written materials.	Use Sign Language., Speaking so the patient can read your lips., Use visual aids.	Patient lack of willingness to communicate, trying to finish counselling without understanding	Yes.	No.	Pharmacist should be able and skilled to communicate with these patients.	A Training program for using Sign Language.	Yes.	Online.	Special need specialists.	How to effectively engage those patients in communication using body gesture., How to use visual aids.	Half day.	Yes.	Yes.	Yes	More than week.	Yes.	Yes.	No.
Agree	Female	Non-saudi	Hospital (outpatient/ER)	Less than 1 year	No. Please go to question 7		No. Please go to question 9		None.	Written materials., Internet access.	Writing information out on the paper for the patient., Use of telecommunication devices for the deaf., Use visual aids.	Unavailability of an interpreter., Patient relies on Sign Language, Patient lack of willingness to communicate, trying to finish counselling without understanding	Yes.	No.	An interpreter should be available to help in communication with these patients.	Nothing providing written materials will be enough.	No. If No, please go directly to the question 10					Yes.	Yes.	Yes	Several days to a week activity.	Yes.	No.
Agree	Male	Saudi	Community pharmacy	Less than 1 year	Yes	Yes	Yes, Deaf	Lips reading.	1-3	Interpreters.	Use Sign Language.	Low reading level of deaf patient	Yes.	Yes.	No legal obligation is present for pharmacist.	Nothing providing written materials will be enough.	Yes.	Hospital.	Pharmacists.	Only how to use Sign language.	Half day.	Yes.	No.	No.	Several days to a week activity.	No.	Yes.	Yes.
Agree	Female	Saudi	Hospital (outpatient/ER)	More than 10 years	No. Please go to question 7		No. Please go to question 9		None.	Written materials.	Writing information out on the paper for the patient., Use a family members to interpret.	Unavailability of an interpreter., Patient relies on Sign Language	Yes.	Yes.	Pharmacist should be able and skilled to communicate with these patients.	A Training program for using Sign Language.	No. If No, please go directly to the question 10					No.	Yes.	Yes	Several days to a week activity.	Yes.	Yes.	No.
Agree	Female	Saudi	Hospital (outpatient/ER)	Less than 1 year	Yes	Yes	Yes, hard of hearing	Lips reading.	None.	Written materials.	Use Sign Language., Speaking so the patient can read your lips., Writing information out on the paper for the patient., Use a family members to interpret.	Low reading level of deaf patient	Yes.	Yes.	Pharmacist should be able and skilled to communicate with these patients.	A Training program for using Sign Language.	No. If No, please go directly to the question 10		I don’t know	How to use writing notes., How to use telecommunication device for deaf (TDD).	1- 2 days	Yes.	Yes.	Yes	Several days to a week activity.	Yes.	No.
Agree	Female	Non-saudi	Hospital (outpatient/ER)	Less than 1 year	No. Please go to question 7		No. Please go to question 9		1-3	Written materials., Interpreters.	Use Sign Language., Writing information out on the paper for the patient., Use a family members to interpret., Use visual aids.	Unavailability of an interpreter., Low reading level of deaf patient, Patient relies on Sign Language	Yes.	Yes.	Pharmacist should be able and skilled to communicate with these patients.	A Training program for using Sign Language.	No. If No, please go directly to the question 10					No.	Yes.	Yes	Several days to a week activity.	Yes.	No.
Agree	Female	Saudi	Hospital (outpatient/ER)	1-5 years	No. Please go to question 7		No. Please go to question 9		1-3	Written materials., Interpreters., Internet access., Telecommunication devices	Use Sign Language., Use a qualified interpreter., Speaking so the patient can read your lips., Writing information out on the paper for the patient., Use a family members to interpret., Use of telecommunication devices for the deaf., Use visual aids.	Unavailability of an interpreter., Low reading level of deaf patient, Patient relies on Sign Language, Patient lack of willingness to communicate, trying to finish counselling without understanding	Yes.	Yes.	Pharmacist should be able and skilled to communicate with these patients.	A Training program for using Sign Language.	No. If No, please go directly to the question 10					No.	Yes.	Yes	Several days to a week activity.	Yes.	No.	No.
Disagree	Female	Saudi	Hospital (outpatient/ER)	6-10 years	No. Please go to question 7		No. Please go to question 9		None.	Written materials.	Use Sign Language., Writing information out on the paper for the patient., Use a family members to interpret.	Unavailability of an interpreter., Low reading level of deaf patient	Yes.	No.	Pharmacist should be able and skilled to communicate with these patients.	Nothing providing written materials will be enough.	No. If No, please go directly to the question 10					No.	Yes.	Yes	One day activity.	Yes.	No.	No.
Agree	Female	Saudi	Hospital (outpatient/ER)	1-5 years	No. Please go to question 7		No. Please go to question 9		None.	Written materials., Interpreters., Internet access.	Use Sign Language., Use a qualified interpreter., Speaking so the patient can read your lips., Writing information out on the paper for the patient., Use a family members to interpret., Use visual aids.	Unavailability of an interpreter., Low reading level of deaf patient, Patient relies on Sign Language	No.	Yes.	An interpreter should be available to help in communication with these patients.	A Training program for using Sign Language.	Yes.	Extra-curricular activity in university.	Pharmacists.	Only how to use Sign language.	1- 2 days	No.	Yes.	Yes	More than week.	Yes.	No.
Agree	Female	Saudi	Hospital (outpatient/ER)	6-10 years	No. Please go to question 7		No. Please go to question 9		None.	Written materials., Signs	Use Sign Language., Writing information out on the paper for the patient., Use a family members to interpret.	Patient relies on Sign Language	Yes.	Yes.	Pharmacist should be able and skilled to communicate with these patients.	A Training program for using Sign Language.	No. If No, please go directly to the question 10					No.	Yes.	Yes	More than week.	Yes.	No.	No.
Agree	Female	Saudi	Hospital (outpatient/ER)	6-10 years	No. Please go to question 7		No. Please go to question 9		None.	Written materials.	Writing information out on the paper for the patient., Use a family members to interpret.	Unavailability of an interpreter.	Yes.	No.	Providing written materials will be enough.	A Training program for using Sign Language.	No. If No, please go directly to the question 10					Yes.	Yes.	No.	Several days to a week activity.	Yes.	No.
Agree	Female	Saudi	Hospital (outpatient/ER)	1-5 years	No. Please go to question 7		No. Please go to question 9		None.	Written materials.	Use a qualified interpreter.	Unavailability of an interpreter.	No.	Yes.	Pharmacist should be able and skilled to communicate with these patients.	Nothing providing written materials will be enough.	No. If No, please go directly to the question 10	Social meeting.	I don’t know	Only how to use Sign language.	Half day.	Yes.	No.	Yes	One day activity.	Yes.	Yes.	Yes.
Agree	Female	Saudi	Hospital (outpatient/ER)	1-5 years	No. Please go to question 7		No. Please go to question 9		1-3	Written materials., Interpreters., Internet access., Telecommunication devices	Use Sign Language., Use a qualified interpreter., Speaking so the patient can read your lips., Writing information out on the paper for the patient., Use a family members to interpret., Use of telecommunication devices for the deaf., Use visual aids.	Unavailability of an interpreter., Low reading level of deaf patient, Patient relies on Sign Language, Patient lack of willingness to communicate, trying to finish counselling without understanding	Yes.	Yes.	Pharmacist should be able and skilled to communicate with these patients.	A Training program for using Sign Language.	No. If No, please go directly to the question 10					No.	Yes.	Yes	Several days to a week activity.	Yes.	No.	No.
Agree	Female	Saudi	Hospital (outpatient/ER)	1-5 years	No. Please go to question 7		No. Please go to question 9		None.	Written materials.	Use a qualified interpreter.	Unavailability of an interpreter.	No.	Yes.	Pharmacist should be able and skilled to communicate with these patients.	Nothing providing written materials will be enough.	No. If No, please go directly to the question 10	Social meeting.	I don’t know	Only how to use Sign language.	Half day.	Yes.	No.	Yes	One day activity.	Yes.	Yes.	Yes.
Agree	Male	Non-saudi	Community pharmacy	6-10 years	No. Please go to question 7	No	No. Please go to question 9	Written notes.	None.	Written materials.	Speaking so the patient can read your lips.	Unavailability of an interpreter.	Yes.	Yes.	No legal obligation is present for pharmacist.	A Training program for using Sign Language.	No. If No, please go directly to the question 10		Physicians.	Only how to use Sign language.	Half day.	Yes.	Yes.	No.	Several days to a week activity.	Yes.	Yes.	Yes.
Agree	Male	Saudi	Community pharmacy	1-5 years	No. Please go to question 7		No. Please go to question 9		1-3	Written materials., Interpreters.	Use Sign Language., Speaking so the patient can read your lips., Use a family members to interpret.	Unavailability of an interpreter., Low reading level of deaf patient	No.	Yes.	Pharmacist should be able and skilled to communicate with these patients.	A Training program for using Sign Language.	No. If No, please go directly to the question 10					No.	Yes.	Yes	Several days to a week activity.	Yes.	No.
Agree	Female	Saudi	Hospital (outpatient/ER)	Less than 1 year	No. Please go to question 7		Yes, hard of hearing	Lips reading.	None.	Written materials., Internet access., Telecommunication devices	Use Sign Language., Use visual aids.	Unavailability of an interpreter., Low reading level of deaf patient, Patient relies on Sign Language, Patient lack of willingness to communicate, trying to finish counselling without understanding	Yes.	Yes.	Pharmacist should be able and skilled to communicate with these patients.	Nothing providing written materials will be enough.	Yes.	Hospital.	Special need specialists.	How to effectively engage those patients in communication using body gesture.	1- 2 days	Yes.	Yes.	Yes	One day activity.	Yes.	Yes.	Yes.
Agree	Male	Saudi	Community pharmacy	Less than 1 year	Yes	No	No. Please go to question 9		1-3	Written materials.	Speaking so the patient can read your lips., Writing information out on the paper for the patient., Use visual aids.	Unavailability of an interpreter., Low reading level of deaf patient	No.	Yes.	Pharmacist should be able and skilled to communicate with these patients.	A Training program for using Sign Language.	Yes.	Social meeting.	Health educators.	Only how to use Sign language.	1- 2 days	Yes.	Yes.	Yes	Several days to a week activity.	Yes.	Yes.
Agree	Female	Saudi	Community pharmacy	Less than 1 year	No. Please go to question 7		No. Please go to question 9		None.	Written materials.	Writing information out on the paper for the patient.	Low reading level of deaf patient	Yes.	Yes.	An interpreter should be available to help in communication with these patients.	Nothing providing written materials will be enough.	No. If No, please go directly to the question 10					Yes.	Yes.	No.	Several days to a week activity.	No.	No.
Agree	Male	Saudi	Community pharmacy	Less than 1 year	Yes	No	No. Please go to question 9		1-3	Written materials.	Speaking so the patient can read your lips., Writing information out on the paper for the patient., Use visual aids.	Unavailability of an interpreter., Low reading level of deaf patient	No.	Yes.	Pharmacist should be able and skilled to communicate with these patients.	A Training program for using Sign Language.	Yes.	Social meeting.	Health educators.	Only how to use Sign language.	1- 2 days	Yes.	Yes.	Yes	Several days to a week activity.	Yes.	Yes.
Agree	Male	Non-saudi	Community pharmacy	6-10 years	No. Please go to question 7	Yes	Yes, Deaf	Sing language.	1-3	Internet access., Telecommunication devices	Writing information out on the paper for the patient., Use visual aids.	Low reading level of deaf patient, Patient relies on Sign Language	Yes.	No.	Pharmacist should be able and skilled to communicate with these patients.	A Training program for using Sign Language.	Yes.	Online.	Physicians.	How to effectively engage those patients in communication using body gesture., How to use writing notes.	1- 2 days	Yes.	Yes.	Yes	Several days to a week activity.	Yes.	Yes.	Yes.
Agree	Female	Saudi	Hospital (outpatient/ER)	Less than 1 year	No. Please go to question 7		Yes, Deaf	Sing language.	None.	Written materials., Internet access., Telecommunication devices	Use Sign Language., Speaking so the patient can read your lips., Use a family members to interpret., Use visual aids.	Unavailability of an interpreter.	Yes.	Yes.	Pharmacist should be able and skilled to communicate with these patients.	A Training program for using Sign Language.	No. If No, please go directly to the question 10					Yes.	Yes.	No.	Several days to a week activity.	Yes.	No.
Agree	Female	Saudi	Community pharmacy	Less than 1 year	No. Please go to question 7	No	No. Please go to question 9	Sing language.	1-3	Written materials., Internet access.	Use Sign Language., Writing information out on the paper for the patient., Use a family members to interpret.	Low reading level of deaf patient, Patient relies on Sign Language	No.	No.	Pharmacist should be able and skilled to communicate with these patients.	Nothing providing written materials will be enough.	Yes.	Hospital.	Pharmacists.	Only how to use Sign language.	One week.	Yes.	Yes.	Yes	One day activity.	Yes.	Yes.	Yes.
Agree	Male	Non-saudi	Community pharmacy	More than 10 years	No. Please go to question 7		No. Please go to question 9		1-3	Written materials., Internet access.	Use Sign Language., Speaking so the patient can read your lips., Writing information out on the paper for the patient., Use a family members to interpret.	Unavailability of an interpreter., Patient relies on Sign Language	Yes.	No.	Pharmacist should be able and skilled to communicate with these patients.	Nothing providing written materials will be enough.	No. If No, please go directly to the question 10					Yes.	No.	No.	One day activity.	Yes.	No.
Agree	Female	Saudi	Hospital (outpatient/ER)	Less than 1 year	No. Please go to question 7		Yes, Deaf	Sing language.	None.	Written materials., Internet access., Telecommunication devices	Use Sign Language., Speaking so the patient can read your lips., Use a family members to interpret., Use visual aids.	Unavailability of an interpreter.	Yes.	Yes.	Pharmacist should be able and skilled to communicate with these patients.	A Training program for using Sign Language.	No. If No, please go directly to the question 10					Yes.	Yes.	No.	Several days to a week activity.	Yes.	No.
Agree	Male	Saudi	Community pharmacy	Less than 1 year	No. Please go to question 7		No. Please go to question 9		1-3	Internet access.	Writing information out on the paper for the patient., Use a family members to interpret.	Unavailability of an interpreter., Low reading level of deaf patient, Patient lack of willingness to communicate, trying to finish counselling without understanding	No.	Yes.	Pharmacist should be able and skilled to communicate with these patients.	A Training program for using Sign Language.	No. If No, please go directly to the question 10					No.	Yes.	No.	One day activity.	Yes.	Yes.	No.
Agree	Male	Non-saudi	Community pharmacy	1-5 years	No. Please go to question 7		No. Please go to question 9		1-3	Written materials., Interpreters.	Use Sign Language., Writing information out on the paper for the patient.	Patient lack of willingness to communicate, trying to finish counselling without understanding	Yes.	No.	Pharmacist should be able and skilled to communicate with these patients.	A Training program for using Sign Language.	No. If No, please go directly to the question 10					Yes.	Yes.	No.	One day activity.	No.	No.
Disagree	Male	Saudi	Hospital (outpatient/ER)	Less than 1 year	No. Please go to question 7		No. Please go to question 9		None.	Written materials.	Use Sign Language., Writing information out on the paper for the patient., Use a family members to interpret.	Unavailability of an interpreter.	Yes.	Yes.	Pharmacist should be able and skilled to communicate with these patients.	A Training program for using Sign Language.	No. If No, please go directly to the question 10					No.	Yes.	Yes	Several days to a week activity.	Yes.	No.
Agree	Male	Saudi	Community pharmacy	1-5 years	No. Please go to question 7		Yes, hard of hearing	Sing language.	1-3	Interpreters.	Writing information out on the paper for the patient.	Unavailability of an interpreter.	No.	No.	No legal obligation is present for pharmacist.	Nothing providing written materials will be enough.	Yes.	Hospital.	Health educators.	Only how to use Sign language.	1- 2 days	No.	Yes.	No.	Several days to a week activity.	No.	No.	Yes.
Agree	Female	Saudi	Community pharmacy	Less than 1 year	No. Please go to question 7	No	No. Please go to question 9	Sing language.	1-3	Written materials., Internet access.	Use Sign Language., Writing information out on the paper for the patient., Use a family members to interpret.	Low reading level of deaf patient, Patient relies on Sign Language	No.	No.	Pharmacist should be able and skilled to communicate with these patients.	Nothing providing written materials will be enough.	Yes.	Hospital.	Pharmacists.	Only how to use Sign language.	One week.	Yes.	Yes.	Yes	One day activity.	Yes.	Yes.	Yes.
Agree	Male	Saudi	Community pharmacy	Less than 1 year	No. Please go to question 7		No. Please go to question 9		1-3	Written materials.	Writing information out on the paper for the patient., Use a family members to interpret.	Low reading level of deaf patient	No.	Yes.	An interpreter should be available to help in communication with these patients.	A Training program for using Sign Language.	Yes.	Social meeting.	Special need specialists.	Only how to use Sign language., How to effectively engage those patients in communication using body gesture., How to use writing notes., How to use visual aids., How to use telecommunication device for deaf (TDD).	1- 2 days	Yes.	Yes.	Yes	One day activity.	Yes.	Yes.	Yes.
Agree	Female	Saudi	Hospital (outpatient/ER)	1-5 years	No. Please go to question 7		Yes, Deaf	Lips reading.	None.	Telecommunication devices	Speaking so the patient can read your lips., Use a family members to interpret., Use visual aids.	Low reading level of deaf patient	Yes.	Yes.	No legal obligation is present for pharmacist.	A Training program for using Sign Language.	No. If No, please go directly to the question 10					No.	No.	Yes	More than week.	Yes.	No.
Agree	Female	Saudi	Hospital (outpatient/ER)	Less than 1 year	Yes	Yes	Yes, hard of hearing	Lips reading.	None.	Written materials.	Use Sign Language., Speaking so the patient can read your lips., Writing information out on the paper for the patient., Use a family members to interpret.	Low reading level of deaf patient	Yes.	Yes.	Pharmacist should be able and skilled to communicate with these patients.	A Training program for using Sign Language.	No. If No, please go directly to the question 10		I don’t know	How to use writing notes., How to use telecommunication device for deaf (TDD).	1- 2 days	Yes.	Yes.	Yes	Several days to a week activity.	Yes.	No.
Agree	Female	Saudi	Community pharmacy	1-5 years	Yes	Yes	Yes, Deaf	Sing language.	1-3	Telecommunication devices	Use of telecommunication devices for the deaf.	Patient lack of willingness to communicate, trying to finish counselling without understanding	Yes.	Yes.	No legal obligation is present for pharmacist.	Nothing as it is not my responsibility	Yes.	University, curricular course.	Physicians.	Only how to use Sign language.	Half day.	Yes.	Yes.	Yes	One day activity.	Yes.	Yes.	Yes.
Agree	Female	Saudi	Hospital (outpatient/ER)	Less than 1 year	Yes	Yes	Yes, hard of hearing	Written notes.	More than 3	Written materials.	Speaking so the patient can read your lips., Writing information out on the paper for the patient.	Unavailability of an interpreter.	Yes.	No.	Pharmacist should be able and skilled to communicate with these patients.	A Training program for using Sign Language.	No. If No, please go directly to the question 10					No.	Yes.	Yes	Several days to a week activity.	Yes.	No.
Agree	Male	Saudi	Hospital (outpatient/ER)	Less than 1 year	No. Please go to question 7		No. Please go to question 9		None.	Written materials., Interpreters.	Use a qualified interpreter., Writing information out on the paper for the patient.	Patient lack of willingness to communicate, trying to finish counselling without understanding	No.	No.	No legal obligation is present for pharmacist.	Nothing providing written materials will be enough.	No. If No, please go directly to the question 10					Yes.	No.	Yes	Several days to a week activity.	Yes.	Yes.
Agree	Female	Saudi	Hospital (outpatient/ER)	Less than 1 year	No. Please go to question 7		Yes, hard of hearing	Lips reading.	None.	Written materials., Internet access., Telecommunication devices	Use Sign Language., Use visual aids.	Unavailability of an interpreter., Low reading level of deaf patient, Patient relies on Sign Language, Patient lack of willingness to communicate, trying to finish counselling without understanding	Yes.	Yes.	Pharmacist should be able and skilled to communicate with these patients.	Nothing providing written materials will be enough.	Yes.	Hospital.	Special need specialists.	How to effectively engage those patients in communication using body gesture.	1- 2 days	Yes.	Yes.	Yes	One day activity.	Yes.	Yes.	Yes.
Agree	Male	Saudi	Hospital (outpatient/ER)	1-5 years	Yes	Yes	Yes, Deaf	Written notes.	None.	Written materials.	Use Sign Language.	Unavailability of an interpreter.	Yes.	Yes.	No legal obligation is present for pharmacist.	Nothing as it is not my responsibility	Yes.	University, curricular course.	Physicians.	Only how to use Sign language.	Half day.	Yes.	Yes.	Yes	One day activity.	Yes.	Yes.	Yes.
Agree	Female	Saudi	Hospital (outpatient/ER)	Less than 1 year	No. Please go to question 7		No. Please go to question 9		1-3	Written materials.	Writing information out on the paper for the patient., Use a family members to interpret.	Unavailability of an interpreter.	Yes.	Yes.	Pharmacist should be able and skilled to communicate with these patients.	Nothing providing written materials will be enough.	No. If No, please go directly to the question 10					No.	Yes.	No.	Several days to a week activity.	Yes.	No.

## Sheet: Pilot  
By giving consent to take part in this study you are telling us that you: -Understand what you have read. -Agree to take part in the research study. -Agree to the use of your personal information as describe.	1. What is your gender?	2. What is your nationality	3. Where are you currently work?	4. For how many years have you been work as pharmacist (experience)?	5. Do you have hearing difficulty?	6. If you answer 5 yes, do you use hearing aids?	7. Do you have any family member who has hearing difficulty or been diagnosed as deaf or hearing impaired person ?	8. If you answer 7 yes, how do you communicate with him/her?	9. How many deaf or hard of hearing patients have you seen last month?	11. Generally, what methods do you use to communicate with deaf and hard of hearing patients? (You can choose more than one).	10. What are the resources accessible for you to communication with deaf patients? (You can choose more than one).	12. What barriers did you faced when you communicate with deaf or hard of hearing patients? (You can choose more than one)	1. Do you think that deaf or hard of hearing people use their medications provided by pharmacists correctly ?	2. Do you think that deaf or hard of hearing people facing difficulties in understanding their medications instructions provided by pharmacists?	3. Do you think that communicating with patients having deafness or hard of hearing about their medications is a responsibility of pharmacist?	4. What do you need to improve your communication with deaf and hard of hearing patients?	5. Did you receive any form of education about communication skills with people having deafness or hard of hearing previously?	6. If yes, where did you receive it?	7. Who conducted that education?	8. What was the content of that course or program? (You can choose more than one)	9. What was the duration of education training?	10. Do you feel you are adequately prepared to communicate and educate patients with deafness or hard of hearing about their medications?	11. If pharmacists in your institute be offered an opportunity to undertake education in communication and counseling skills with people having deafness or hard of hearing, would you be willing to participate?	12. Do you think attending education should be mandatory for all pharmacists or not?	13. For how long do you think this training should be?	14. Do you believe that pharmacy students’ need to be educated and prepared for communication with patients having deafness or hard of hearing?	15. Did you hear about “We Are With You” an initiative by Ministry of health, that provide Sign Language training programs for healthcare providers?	16. If yes, did you participate in this program?
Agree	Female.	Saudi.	Community pharmacy.	Less than 1 year.	No.		No.		None.	None	Written material., Telecommunication devices.	None	No.	Yes.	Pharmacist should be able and skilled to communicate with these patients.	A Training program for using Sign Language.	No. If No, please go directly to the question 10					No.	Yes.	Yes	More than week.	No.	No.
Agree	Female.	Saudi.	Hospital (outpatient/ER)	Less than 1 year.	No.		No.		None.	Use Sign Language., Writing information out on the paper for the patient.	Written material.	Patient lack of willingness to communicate, trying to finish counselling without understanding.	No.	Yes.	Pharmacist should be able and skilled to communicate with these patients.	A Training program for using Sign Language.	Yes.	Online.	Special need specialists.	Only how to use Sign language.	Half day.	No.	Yes.	Yes	Several days to a week activity.	Yes.	No.
Agree	Female.	Saudi.	Hospital (outpatient/ER)	1-5 years.	No.		No.		None.	Writing information out on the paper for the patient.	Written material., Internet access.	Patient lack of willingness to communicate, trying to finish counselling without understanding.	No.	Yes.	Pharmacist should be able and skilled to communicate with these patients.	A Training program for using Sign Language.	No. If No, please go directly to the question 10					No.	Yes.	Yes	More than week.	Yes.	No.
Agree	Female.	Saudi.	Hospital (outpatient/ER)	1-5 years.	No.	No.	No.	Written notes.	1-3	Use Sign Language., Writing information out on the paper for the patient.	Internet access.	Patient lack of willingness to communicate, trying to finish counselling without understanding.	No.	Yes.	An interpreter should be available to help in communication with these patients.	A Training program for using Sign Language.	No. If No, please go directly to the question 10					Yes.	Yes.	No.	Several days to a week activity.	Yes.	No.	Yes.
Agree	Male.	Saudi.	Community pharmacy.	1-5 years.	No.		No.		1-3	Writing information out on the paper for the patient.	Written material.	Patient lack of willingness to communicate, trying to finish counselling without understanding.	No.	Yes.	Providing written materials will be enough.	A Training program for using Sign Language.	No. If No, please go directly to the question 10					No.	No.	Yes	More than week.	No.	No.
Agree	Female.	Saudi.	Hospital (outpatient/ER)	Less than 1 year.	No.		No.		None.	Use Sign Language., Writing information out on the paper for the patient.	Written material.	Patient lack of willingness to communicate, trying to finish counselling without understanding.	No.	Yes.	Pharmacist should be able and skilled to communicate with these patients.	A Training program for using Sign Language.	Yes.	Online.	Special need specialists.	Only how to use Sign language.	Half day.	No.	Yes.	Yes	Several days to a week activity.	Yes.	No.
Agree	Female.	Saudi.	Hospital (outpatient/ER)	More than 10 years.	No.	No.	No.		None.	Use Sign Language., Writing information out on the paper for the patient.	Interpreters.	Low reading level of deaf patient.	No.	Yes.	Providing written materials will be enough.	A Training program for using Sign Language.	No. If No, please go directly to the question 10					Yes.	Yes.	Yes	Several days to a week activity.	Yes.	No.	No.
Agree	Female.	Saudi.	Community pharmacy.	1-5 years.	No.		Yes, hard of hearing.	Lips reading.	1-3	Use Sign Language., Writing information out on the paper for the patient.	Written material., Telecommunication devices.	Patient relies on Sign Language.	Yes.	Yes.	Providing written materials will be enough.	Nothing providing written materials will be enough.	No. If No, please go directly to the question 10					No.	Yes.	Yes	More than week.	Yes.	No.
Agree	Female.	Saudi.	Community pharmacy.	1-5 years.	No.		Yes, hard of hearing.	Lips reading.	1-3	Use Sign Language., Writing information out on the paper for the patient.	Written material., Telecommunication devices.	Patient relies on Sign Language.	Yes.	Yes.	Providing written materials will be enough.	Nothing providing written materials will be enough.	No. If No, please go directly to the question 10					No.	Yes.	Yes	More than week.	Yes.	No.
Agree	Female.	Saudi.	Hospital (outpatient/ER)	More than 10 years.	No.	No.	No.		None.	Use Sign Language., Writing information out on the paper for the patient.	Interpreters.	Low reading level of deaf patient.	No.	Yes.	Providing written materials will be enough.	A Training program for using Sign Language.	No. If No, please go directly to the question 10					Yes.	Yes.	Yes	Several days to a week activity.	Yes.	No.	No.
Agree	Male.	Saudi.	Hospital (outpatient/ER)	More than 10 years.	No.	No.	Yes, hard of hearing.	Sing language.	1-3	Use Sign Language., Speaking so the patient can read your lips., Writing information out on the paper for the patient.	Written material., Interpreters., Internet access., Telecommunication devices.	Unavailability of an interpreter., Patient relies on Sign Language., Patient lack of willingness to communicate, trying to finish counselling without understanding.	No.	Yes.	No legal obligation is present for pharmacist.	A Training program for using Sign Language.	No. If No, please go directly to the question 10					Yes.	Yes.	No.	Several days to a week activity.	No.	No.	No.
Agree	Female.	Saudi.	Hospital (outpatient/ER)	More than 10 years.	No.	No.	Yes, hard of hearing.	Lips reading.	1-3	Writing information out on the paper for the patient., Use a family members to interpret.	None	Unavailability of an interpreter., Patient lack of willingness to communicate, trying to finish counselling without understanding.	No.	Yes.	Providing written materials will be enough.	Nothing providing written materials will be enough.	No. If No, please go directly to the question 10					No.	Yes.	Yes	Several days to a week activity.	Yes.	No.	No.
Agree	Female.	Saudi.	Hospital (outpatient/ER)	More than 10 years.	No.		No.		1-3	Writing information out on the paper for the patient., Use a family members to interpret.	Written material., Interpreters.	Unavailability of an interpreter., Low reading level of deaf patient., Patient relies on Sign Language., Barriers like niqab , we don’t have any experience for to how communicate with this class of clients	No.	Yes.	Pharmacist should be able and skilled to communicate with these patients.	A Training program for using Sign Language.	No. If No, please go directly to the question 10			Only how to use Sign language., How to effectively engage those patients in communication using body gesture., How to use telecommunication device for deaf (TDD).	As a levels	No.	Yes.	No.	More than week.	Yes.	No.	Yes.
Agree	Female.	Saudi.	Community pharmacy.	1-5 years.	No.	No.	No.	Written notes.	1-3	Writing information out on the paper for the patient.	Internet access.	Patient lack of willingness to communicate, trying to finish counselling without understanding.	Yes.	Yes.	Providing written materials will be enough.	A Training program for using Sign Language.	No. If No, please go directly to the question 10	-	Pharmacists.	Only how to use Sign language.	One week.	Yes.	Yes.	Yes	Several days to a week activity.	Yes.	Yes.	Yes.
Agree	Male.	Saudi.	Hospital (outpatient/ER)	More than 10 years.	No.	No.	Yes, hard of hearing.	Sing language.	1-3	Use Sign Language., Speaking so the patient can read your lips., Writing information out on the paper for the patient.	Written material., Interpreters., Internet access., Telecommunication devices.	Unavailability of an interpreter., Patient relies on Sign Language., Patient lack of willingness to communicate, trying to finish counselling without understanding.	No.	Yes.	No legal obligation is present for pharmacist.	A Training program for using Sign Language.	No. If No, please go directly to the question 10					Yes.	Yes.	No.	Several days to a week activity.	No.	No.	No.
Agree	Female.	Saudi.	Hospital (outpatient/ER)	More than 10 years.	No.		No.		1-3	Writing information out on the paper for the patient., Use a family members to interpret.	Written material., Interpreters.	Unavailability of an interpreter., Low reading level of deaf patient., Patient relies on Sign Language., Barriers like niqab , we don’t have any experience for to how communicate with this class of clients	No.	Yes.	Pharmacist should be able and skilled to communicate with these patients.	A Training program for using Sign Language.	No. If No, please go directly to the question 10			Only how to use Sign language., How to effectively engage those patients in communication using body gesture., How to use telecommunication device for deaf (TDD).	As a levels	No.	Yes.	No.	More than week.	Yes.	No.	Yes.
Agree	Female.	Saudi.	Hospital (outpatient/ER)	More than 10 years.	No.	No.	No.		None.	Use Sign Language., Writing information out on the paper for the patient.	Interpreters.	Low reading level of deaf patient.	No.	Yes.	Providing written materials will be enough.	A Training program for using Sign Language.	No. If No, please go directly to the question 10					Yes.	Yes.	Yes	Several days to a week activity.	Yes.	No.	No.
Agree	Male.	Saudi.	Hospital (outpatient/ER)	1-5 years.	No.		No.		1-3	Use a family members to interpret.	Written material., Interpreters.	Unavailability of an interpreter., Low reading level of deaf patient.	No.	Yes.	Pharmacist should be able and skilled to communicate with these patients.	A Training program for using Sign Language.	No. If No, please go directly to the question 10		I don’t know			Yes.	Yes.	No.	Several days to a week activity.	Yes.	Yes.	No.
Agree	Female.	Saudi.	Community pharmacy.	Less than 1 year.	No.		No.		1-3	Use Sign Language., Writing information out on the paper for the patient., Use a family members to interpret.	Written material.	Unavailability of an interpreter., Patient lack of willingness to communicate, trying to finish counselling without understanding.	No.	Yes.	An interpreter should be available to help in communication with these patients.	A Training program for using Sign Language.	No. If No, please go directly to the question 10					No.	Yes.	Yes	Several days to a week activity.	Yes.	No.
Agree	Female.	Saudi.	Community pharmacy.	Less than 1 year.	No.		No.		1-3	Use Sign Language., Writing information out on the paper for the patient., Use a family members to interpret.	Written material.	Unavailability of an interpreter., Patient lack of willingness to communicate, trying to finish counselling without understanding.	No.	Yes.	An interpreter should be available to help in communication with these patients.	A Training program for using Sign Language.	No. If No, please go directly to the question 10					No.	Yes.	Yes	Several days to a week activity.	Yes.	No.
Agree	Female.	Saudi.	Community pharmacy.	Less than 1 year.	No.		No.		1-3	Use Sign Language., Writing information out on the paper for the patient., Use a family members to interpret.	Written material.	Unavailability of an interpreter., Patient lack of willingness to communicate, trying to finish counselling without understanding.	No.	Yes.	An interpreter should be available to help in communication with these patients.	A Training program for using Sign Language.	No. If No, please go directly to the question 10					No.	Yes.	Yes	Several days to a week activity.	Yes.	No.
Agree	Female.	Saudi.	Hospital (outpatient/ER)	More than 10 years.	No.		No.		1-3	Writing information out on the paper for the patient., Use a family members to interpret.	Written material., Interpreters.	Unavailability of an interpreter., Low reading level of deaf patient., Patient relies on Sign Language., Barriers like niqab , we don’t have any experience for to how communicate with this class of clients	No.	Yes.	Pharmacist should be able and skilled to communicate with these patients.	A Training program for using Sign Language.	No. If No, please go directly to the question 10			Only how to use Sign language., How to effectively engage those patients in communication using body gesture., How to use telecommunication device for deaf (TDD).	As a levels	No.	Yes.	No.	More than week.	Yes.	No.	Yes.
Agree	Female.	Saudi.	Hospital (outpatient/ER)	More than 10 years.	No.	No.	No.		None.	Use Sign Language., Writing information out on the paper for the patient.	Interpreters.	Low reading level of deaf patient.	No.	Yes.	Providing written materials will be enough.	A Training program for using Sign Language.	No. If No, please go directly to the question 10					Yes.	Yes.	Yes	Several days to a week activity.	Yes.	No.	No.
